# Supplementary material for: Genomic analyses of the Chlamydia trachomatis core genome show an association between chromosomal genome, plasmid type and disease
Source: BMC Genomics. 2018 Feb 9;19:130. doi: 10.1186/s12864-018-4522-3 (PMC5810182; doi:10.1186/s12864-018-4522-3)
Supplement: Supplementary file 1 — List of samples used in this study and associated metadata. (XLSX 20 kb) [file 12864_2018_4522_MOESM1_ESM.xlsx]

## Sheet: additional isolate info
Supplementary Table 1
List of samples used in this study and associated metadata.
id	isolate	name	source	aliases	country	year	ENA_accession	other study/ref	ompA genovar	ompA alleles
66	A/HAR-13			CP000051; NC_007429; PRJNA13885; PRJNA58333	Saudi Arabia			Harris	A	15
101	ERR175646	E_C258	unknown		UK	2011	ERR175646	Hadfield, Genome Res. 2017	E
222	L1/1322/p2								L1	22
223	A/363								A	19
224	A/5291		ocular		Tanzania	2000	ERR034214	Harris	A	19
229	D-EC		urogenital		UK	2009	CP002052	Sturdevant,G.L. 2010	D	1
230	D-LC		urogenital		UK	2009	CP002052	Sturdevant,G.L. 2010	D	1
231	D/SotonD1		endocervix		UK	2009	ERR027327	Harris	D	2
232	D/SotonD5		endocervix	HE601799; HE603230; PRJEA71073; PRJNA196773	UK	2009	ERR026547	Harris	D	1
233	D/SotonD6		endocervix		UK	2009	ERR027328	Harris	D	1
235	E/Bour		ocular		USA	1959	ERR008578	harris	E	21
237	E/SotonE4		endocervix		UK	2009	ERR026551	Harris	E	21
238	E/SotonE8		endocervix		UK	2009	ERR027329	harris	E	21
241	F/SotonF3		endocervix		UK	2009	ERR027330	Harris	F	14
246	G/SotonG1		endocervix	HE601807; HE603235; PRJEA71091; PRJNA196779	UK	2009	ERR026560	Harris	G	18
247	Ia/SotonIa1		endocervix		UK	2009	ERR026555	Harris	I-la	8
248	Ia/SotonIa3		endocervix		UK	2009	ERR026565	Harris	I-la	8
249	K/SotonK1		endocervix		UK	2009	ERR026559	Harris	K	20
250	L1/115		unknown		South Africa		ERR008593	Harris	L1	10
251	L1/224		unknown		South Africa		ERR008580	Harris	L1	9
254	L2b/795		rectum		France	2004	HE601949	Harris	L2b	7
255	L2b/8200/07		proctitis	HE601795; HE603222; PRJEA71107; PRJNA196787	Sweden	2007	ERR021952	Harris	L2b	7
256	L2b/Ams1		penile ulcer		The Netherlands	2004	HE601959	Harris	L2b	7
257	L2b/Ams2		anal swab		The Netherlands	2005	HE601961	Harris	L2b	7
258	L2b/Ams3		anal swab		The Netherlands	2004	HE601962	Harris	L2b	7
259	L2b/Ams4		anal swab		The Netherlands	2005	HE601964	Harris	L2b	7
260	L2b/Ams5		anal swab		The Netherlands	2004	ERR008594	Harris	L2b	7
261	L2b/CV204		rectum		France	2006	HE601960	Harris	L2b	7
262	L2b/Canada1		rectum		Canada	2004	ERR008579	Harris	L2b	7
263	L2b/Canada2		rectum	HE601957; HE603224; PRJEA71459; PRJNA196799	Canada	2005	ERR008592	Harris	L2b	7
264	L2b/LST		rectum		France	2008	HE601958	Harris	L2b	7
266	L2b/UCH-2		proctitis		UK		ERR008587	Harris	L2b	7
398	C/TW-3		ocular		Taiwan	1959	ERR558499	Hadfield, Genome Res. 2017	C	48
474	ERR018602						ERR018602		E	21
478	ERR071991	L1_LGV913			South Africa		ERR071991	Seth-Smith Gen Res 2013	L1	22
490	ERR175584	A_MH10901	ocular		Tanzania	2000	ERR175584	Hadfield, Genome Res. 2017	A	19
493	ERR021958						ERR021958		L1	10
502	ERR111635	G_Ar112	urethra		Argentina	2007	ERR111635	Hadfield, Genome Res. 2017	G	25
508	ERR026557	F_SotonF2	endocervix		UK	2009	ERR026557	Hadfield, Genome Res. 2017	F	14
512	ERR111600	E_R30444	endocervix		Russia	2010	ERR111600	Hadfield, Genome Res. 2017	E	21
516	ERR026580	J_Soton87	endocervix		UK	2009	ERR026580	Hadfield, Genome Res. 2017	J	27
517	A5291		ocular	HE601810; HE603210	Tanzania	2000	ERR034214	Harris	A	19
518	ERR034219	E_Rb10387	unknown		UK	2010	ERR034219	Hadfield, Genome Res. 2017	E	21
519	ERR026581	F_Soton88	endocervix		UK	2009	ERR026581	Hadfield, Genome Res. 2017	F	14
520	ERR026542	D_SotonD2	endocervix		UK	2009	ERR026542	Hadfield, Genome Res. 2017	D	1
521	ERR026573	D_Soton47	endocervix		UK	2009	ERR026573	Hadfield, Genome Res. 2017	D	3
522	ERR108290	E_S1618	endocervix		Sweden	2010	ERR108290	Hadfield, Genome Res. 2017	E	21
523	ERR108284	E_S2491	endocervix		Sweden	2010	ERR108284	Hadfield, Genome Res. 2017	E	21
525	ERR111598						ERR111598		F	14
527	ERR026578						ERR026578		L2b	7
528	ERR026556	F_SotonF1	endocervix		UK	2009	ERR026556	Hadfield, Genome Res. 2017	F	14
529	ERR026569	F_Soton18	endocervix		UK	2009	ERR026569	Hadfield, Genome Res. 2017	F	14
530	ERR026568	D_Soton15	endocervix		UK	2009	ERR026568	Hadfield, Genome Res. 2017	D	2
532	ERR026583	I_Soton103	endocervix		UK	2009	ERR026583	Hadfield, Genome Res. 2017	I-la	28
533	ERR026550	E_SotonE3	endocervix		UK	2009	ERR026550	Hadfield, Genome Res. 2017	E	21
534	ERR026584	E_Soton121	endocervix		UK	2009	ERR026584	Hadfield, Genome Res. 2017	E	21
535	ERR108289	E_S1886	endocervix		Sweden	2010	ERR108289	Hadfield, Genome Res. 2017	E	21
537	ERR026544	E_SotonE7	endocervix		UK	2009	ERR026544	Hadfield, Genome Res. 2017	E	21
538	ERR021954						ERR021954		L2b	7
541	ERR021951						ERR021951		L2b	7
543	ERR026546	D_SotonD4	endocervix		UK	2009	ERR026546	Hadfield, Genome Res. 2017	D	1
544	ERR026561	G_SotonG2	endocervix		UK	2009	ERR026561	Hadfield, Genome Res. 2017	G	30
545	ERR111614	G_R4175	endocervix		Russia	2011	ERR111614	Seth-Smith Gen Res 2013	G	23
548	ERR175603	A_MH35739	ocular		Tanzania	2000	ERR175603	Hadfield, Genome Res. 2017	A	19
552	A7249		ocular	HE601797; HE603211	Tanzania	2000	ERR034215	Harris	A	19
553	A363		ocular	HE601796; HE603209	Tanzania	2000	ERR034213	Harris	A	19
555	ERR111599	H_R27887	endocervix		Russia	2010	ERR111599	Hadfield, Genome Res. 2017	H	26
562	ERR026567	K_Soton13	endocervix		UK	2009	ERR026567	Hadfield, Genome Res. 2017	K	20
563	ERR026570	K_Soton32	endocervix		UK	2009	ERR026570	Hadfield, Genome Res. 2017	K	20
564	ERR108276	G_Ar246	urethra		Argentina	2007	ERR108276	Hadfield, Genome Res. 2017	G	23
566	ERR026562	G_SotonG3	endocervix		UK	2009	ERR026562	Hadfield, Genome Res. 2017	G	25
568	ERR026558	F_SotonF4	endocervix		UK	2009	ERR026558	Hadfield, Genome Res. 2017	F	14
569	ERR026563	G_SotonG4	endocervix		UK	2009	ERR026563	Hadfield, Genome Res. 2017	G	25
570	ERR026576	J_Soton72	endocervix		UK	2009	ERR026576	Hadfield, Genome Res. 2017	J	27
571	ERR026577	E_Soton155	endocervix		UK	2009	ERR026577	Hadfield, Genome Res. 2017	E	21
572	ERR026572	K_Soton37	endocervix		UK	2009	ERR026572	Hadfield, Genome Res. 2017	K	20
573	la/Sotonla1		endocervix	HE601808; HE603236	UK	2009	ERR026555	Harris	I-la	8
574	K/Sotonk1		endocervix	HE601794; HE603238; PRJEA71097; PRJNA196782	UK	2009	ERR026559	Harris	K	20
578	ERR026566	K_Soton63	endocervix		UK	2009	ERR026566	Hadfield, Genome Res. 2017	K	20
579	ERR026582	J_Soton98	endocervix		UK	2009	ERR026582	Hadfield, Genome Res. 2017	J	13
582	ERR026585	E_Soton122	endocervix		UK	2009	ERR026585	Hadfield, Genome Res. 2017	E	21
583	ERR026554	E_SotonE9	endocervix		UK	2009	ERR026554	Hadfield, Genome Res. 2017	E	32
584	ERR111585	E_S1086	endocervix		Sweden	2010	ERR111585	Hadfield, Genome Res. 2017	E	21
585	ERR026579	E_Soton73	endocervix		UK	2009	ERR026579	Hadfield, Genome Res. 2017	E	21
586	ERR026552	E_SotonE5	endocervix		UK	2009	ERR026552	Hadfield, Genome Res. 2017	E	21
587	ERR111596	E_R25114	endocervix		Russia	2010	ERR111596	Hadfield, Genome Res. 2017	E	21
588	ERR111636	E_Ar152	ocular		Argentina	2005	ERR111636	Hadfield, Genome Res. 2017	E	21
589	ERR111602						ERR111602		E	21
592	ERR026548	E_SotonE1	endocervix		UK	2009	ERR026548	Hadfield, Genome Res. 2017	E	21
595	ERR175631	B_M48	ocular		Gambia	2007	ERR175631	Hadfield, Genome Res. 2017	B	33
598	ERR026571	I_Soton34	endocervix		UK	2009	ERR026571	Hadfield, Genome Res. 2017	I-la	8
601	ERR140812	E_S1613	endocervix		Sweden	2010	ERR140812	Hadfield, Genome Res. 2017	E	21
602	ERR111617	G_R459	endocervix		Russia	2011	ERR111617	Hadfield, Genome Res. 2017	G	30
607	ERR111615	E_R4159	urethra		Russia	2011	ERR111615	Hadfield, Genome Res. 2017	E	21
608	ERR111621	E_R1430	urethra		Russia	2011	ERR111621	Hadfield, Genome Res. 2017	E	21
614	ERR108295	G_S4658	conjunctiva		Sweden	2010	ERR108295	Hadfield, Genome Res. 2017	G	23
616	ERR111622	K_R2084	endocervix		Russia	2011	ERR111622	Hadfield, Genome Res. 2017	K	20
617	ERR108304	K_S143	endocervix		Sweden	2011	ERR108304	Hadfield, Genome Res. 2017	K	20
618	ERR164647	K_S4034	endocervix		Sweden	2010	ERR164647	Hadfield, Genome Res. 2017	K	20
630	ERR175587	A_MH15048	ocular		Tanzania	2000	ERR175587	Hadfield, Genome Res. 2017	A	19
631	ERR189767	D_Aus12	unknown		Australia	1986-1989	ERR189767	Hadfield, Genome Res. 2017	D	1
632	ERR189744	B_Aus4	unknown		Australia	1986-1989	ERR189744	Andersson, Nat Comm, 2016	B
634	ERR175577	A_MH4510	ocular		Tanzania	2000	ERR175577	Hadfield, Genome Res. 2017	A	19
639	ERR175585	A_MH11715	ocular		Tanzania	2000	ERR175585	Hadfield, Genome Res. 2017	A	19
645	ERR175588	A_MH15741	ocular		Tanzania	2000	ERR175588	Hadfield, Genome Res. 2017	A	19
651	ERR175560	A_MH858	ocular		Tanzania	2000	ERR175560	Hadfield, Genome Res. 2017	A	19
652	ERR175612	E_SotonE2	endocervix		UK	2009	ERR175612	Hadfield, Genome Res. 2017	E	21
653	ERR175566	A_MH13849	ocular		Tanzania	2000	ERR175566	Hadfield, Genome Res. 2017	A	19
658	ERR111578	D_S3929	endocervix		Sweden	2010	ERR111578	Hadfield, Genome Res. 2017	D	1
660	ERR008581	L2b_UCH1	proctitis		UK	2006	ERR008581	Thomson Gen Res 2008	L2b	7
662	ERR111587	G_S1824	endocervix		Sweden	2010	ERR111587	Hadfield, Genome Res. 2017	G	23
666	ERR111594	E_R28044	endocervix		Russia	2010	ERR111594	Hadfield, Genome Res. 2017	E	21
668	ERR140836	K_R13207	endocervix		Russia	2011	ERR140836	Hadfield, Genome Res. 2017	K	20
688	ERR026545	D_SotonD3	endocervix		UK	2009	ERR026545	Hadfield, Genome Res. 2017	D	3
693	ERR111577	F_S2526	unknown		Sweden	2010	ERR111577	Hadfield, Genome Res. 2017	F	14
696	ERR140838	K_R14876	urethra		Russia	2011	ERR140838	Hadfield, Genome Res. 2017	K	20
697	ERR108301	H_S1026	endocervix		Sweden	2010	ERR108301	Hadfield, Genome Res. 2017	H	26
699	ERR111555	E_Soton17	endocervix		UK	2009	ERR111555	Hadfield, Genome Res. 2017	E	21
700	ERR111556	E_Soton53	endocervix		UK	2009	ERR111556	Hadfield, Genome Res. 2017	E	21
702	ERR189751	G_Aus16	unknown		Australia	1986-1989	ERR189751	Andersson, Nat Comm, 2016	G	31
707	ERR189757	E_NL24	endocervix		The Netherlands	2001	ERR189757	Hadfield, Genome Res. 2017	E	21
708	ERR189768	C_Aus9	unknown		Australia	1986-1989	ERR189768	Andersson, Nat Comm, 2016	C	36
710	ERR175650	F_NI1	unknown		unknown		ERR175650	Hadfield, Genome Res. 2017	F	14
711	la/Sotonla3		endocervix	ERR026565; HE601809; HE603237	UK	2009	ERR026565	Harris	I-la	8
721	ERR111560	E_Soton145	endocervix		UK	2009	ERR111560	Hadfield, Genome Res. 2017	E	21
727	ERR111579	E_S3024	conjunctiva		Sweden	2010	ERR111579	Hadfield, Genome Res. 2017	E	21
728	ERR140837	E_R16965	endocervix		Russia	2011	ERR140837	Hadfield, Genome Res. 2017	E	21
732	ERR111584	K_S4229	urethra		Sweden	2010	ERR111584	Hadfield, Genome Res. 2017	K	20
733	ERR108293	E_S4247	urethra		Sweden	2010	ERR108293	Hadfield, Genome Res. 2017	E	21
735	ERR111558	E_Soton116	endocervix		UK	2009	ERR111558	Hadfield, Genome Res. 2017	E	21
742	ERR211022	F_NL35	endocervix		The Netherlands	2001	ERR211022	Hadfield, Genome Res. 2017	F	14
747	ERR278160	F_Fin219	endocervix		Finland	2011	ERR278160	Hadfield, Genome Res. 2017	F	14
748	ERR210997	B_Sou42	unknown		UK	1985	ERR210997	Hadfield, Genome Res. 2017	B	38
751	ERR211059	L1_L232	urethra		South Africa	1987	ERR211059	Hadfield, Genome Res. 2017	L1	22
757	ERR210986	I_NL67	endocervix		The Netherlands	2001	ERR210986	Hadfield, Genome Res. 2017	I-la	28
758	ERR278147	D_Fin178	endocervix		Finland	2010	ERR278147	Hadfield, Genome Res. 2017	D	1
765	ERR211024	K_NL82	endocervix		The Netherlands	2001	ERR211024	Hadfield, Genome Res. 2017	K	20
770	ERR278186	K_Fin128	endocervix		Finland	2010	ERR278186	Hadfield, Genome Res. 2017	K	20
774	ERR210974	H_NL49	endocervix		The Netherlands	2001	ERR210974	Hadfield, Genome Res. 2017	H	40
776	ERR278213	H_Fin109	endocervix		Finland	2010	ERR278213	Hadfield, Genome Res. 2017	H	26
782	ERR278190	F_Fin213	endocervix		Finland	2011	ERR278190	Hadfield, Genome Res. 2017	F	14
807	ERR278154	B_Fin203	endocervix		Finland	2011	ERR278154	Hadfield, Genome Res. 2017	B	35
820	ERR211025	K_NL84	endocervix		The Netherlands	2001	ERR211025	Hadfield, Genome Res. 2017	K	20
823	ERR278140	G_Fin153	endocervix		Finland	2010	ERR278140	Hadfield, Genome Res. 2017	G	23
825	ERR278150	D_Fin187	endocervix		Finland	2010	ERR278150	Hadfield, Genome Res. 2017	D	2
826	ERR278152	E_Fin194	endocervix		Finland	2010	ERR278152	Hadfield, Genome Res. 2017	E	21
827	ERR278158	E_Fin214	endocervix		Finland	2010	ERR278158	Hadfield, Genome Res. 2017	E	21
833	ERR278214	G_NL44	endocervix		The Netherlands	2001	ERR278214	Hadfield, Genome Res. 2017	G	23
840	ERR386224	C_Aus33	ocular		Australia	1988	ERR386224	Andersson, Nat Comm, 2016	C	36
845	ERR026549						ERR026549		E	21
848	ERR278136	E_Fin142	endocervix		Finland	2010	ERR278136	Hadfield, Genome Res. 2017	E	21
849	ERR278146	F_Fin175	endocervix		Finland	2010	ERR278146	Hadfield, Genome Res. 2017	F
850	ERR278184	F_NL38	endocervix		The Netherlands	2001	ERR278184	Hadfield, Genome Res. 2017	F	14
851	ERR278185	B_Fin101	endocervix		Finland	2009	ERR278185	Hadfield, Genome Res. 2017	B	35
853	A/7249		ocular	NC_020944.1; NC_020979.1; PRJEA71069; PRJNA196771	Tanzania	2000	ERR034215	Harris	A	19
856	IU824			NC_020511.1; NC_020551.1; PRJEB223; PRJNA193712					E	21
857	IU888			NC_020512.1; NC_020513.1; PRJEB627; PRJNA193713					E	21
