# Supplementary material for: Genomic analyses of the Chlamydia trachomatis core genome show an association between chromosomal genome, plasmid type and disease
Source: BMC Genomics. 2018 Feb 9;19:130. doi: 10.1186/s12864-018-4522-3 (PMC5810182; doi:10.1186/s12864-018-4522-3)
Supplement: Supplementary file 2 — List of annotated loci present in the Chlamydiales pubMLST database. (XLSX 60 kb) [file 12864_2018_4522_MOESM2_ESM.xlsx]

## Sheet: Annotated Loci
Supplementary Table 2
List of annotated loci present in the Chlamydiales pubMLST database
scheme	locus	data type	alleles	min length	max_length	full name/product	aliases
Aerobic and ATP Biogenesis	CHLAM0065	DNA	19	1581	1590	ADP/ATP Translocase	CT_065
Aerobic and ATP Biogenesis	CHLAM0278	DNA	21	1512	1512	NADH (Ubiquinone) Dehydrogenase	CT_278
Aerobic and ATP Biogenesis	CHLAM0279	DNA	9	951	951	NADH (Ubiquinone) Oxidoreductase, Gamma	CT_279
Aerobic and ATP Biogenesis	CHLAM0280	DNA	11	642	642	NADH (Ubiquinone) Reductase 4	CT_280
Aerobic and ATP Biogenesis	CHLAM0281	DNA	10	735	735	NADH (Ubiquinone) Reductase 5	CT_281
Aerobic and ATP Biogenesis	CHLAM0304	DNA	7	426	426	ATP Synthase Subunit K	CT_304
Aerobic and ATP Biogenesis	CHLAM0305	DNA	33	1950	1950	ATP Synthase Subunit I	CT_305
Aerobic and ATP Biogenesis	CHLAM0306	DNA	11	612	615	ATP Synthase Subunit D	CT_306
Aerobic and ATP Biogenesis	CHLAM0307	DNA	15	1317	1317	ATP Synthase Subunit B	CT_307
Aerobic and ATP Biogenesis	CHLAM0308	DNA	20	1776	1776	ATP Synthase Subunit A	CT_308
Aerobic and ATP Biogenesis	CHLAM0310	DNA	14	627	627	ATP Synthase Subunit E	CT_310
Aerobic and ATP Biogenesis	CHLAM0495	DNA	14	1614	1623	ADP/ATP Translocase	CT_495
Aerobic and ATP Biogenesis	CHLAM0634	DNA	26	1398	1398	NADH-ubiquinone oxidoreductase, alpha chain	CT_634
Aerobic and ATP Biogenesis	CHLAM0714	DNA	26	1005	1005	Glycerol-3-P Dehydrogenase	CT_714
Aerobic and ATP Biogenesis	CHLAM0719	DNA	18	1005	1005	Flagellar M-Ring Protein	CT_719
Aerobic and ATP Biogenesis	CHLAM0740	DNA	22	1296	1296	Phenolhydrolase/NADH ubiquinone oxidoreductase	CT_740
Amino Acyl tRNA Synthesis	CHLAM0002	DNA	5	303	303	Glu-tRNA Gln Amidotransferase (C subunit)	CT_002
Amino Acyl tRNA Synthesis	CHLAM0003	DNA	20	1476	1479	Glu-tRNA Gln Amidotransferase (A subunit)	CT_003
Amino Acyl tRNA Synthesis	CHLAM0004	DNA	19	1467	1467	Glu-tRNA Gln Amidotransferase (B Subunit)	CT_004
Aromatic Amino Acids	CHLAM0170	DNA	18	1179	1179	Tryptophan Synthase (Beta Chain)	CT_170
Aromatic Amino Acids	CHLAM0171	DNA	16	759	774	Tryptophan Synthase (Alpha Chain)	CT_171
Aromatic Amino Acids	CHLAM0327	DNA	14	627	627	Phosphoribosylanthranilate Isomerase	CT_327
Aromatic Amino Acids	CHLAM0366	DNA	14	1323	1323	Phosphoshikimate 1-carboxyl vinyltransferase	CT_366
Aromatic Amino Acids	CHLAM0367	DNA	9	555	555	Shikimate Kinase II	CT_367
Aromatic Amino Acids	CHLAM0368	DNA	14	1074	1074	Chorismate Synthase	CT_368
Aromatic Amino Acids	CHLAM0369	DNA	8	1122	1122	Dehyroquinate Synthase	CT_369
Aromatic Amino Acids	CHLAM0370	DNA	24	1437	1443	Shikimate 5-Dehyrogenase	CT_370
Aromatic Amino Acids	CHLAM0382	DNA	9	837	837	phospho-2-dehydro-3-deoxyheptonate aldolase	CT_382
Aromatic Amino Acids	CHLAM0637	DNA	11	1203	1203	Aromatic AA Aminotransferase	CT_637
Aspartate Amino Acid	CHLAM0361	DNA	21	861	861	Dihydrodipicolinate Synthase	CT_361
Aspartate Amino Acid	CHLAM0362	DNA	19	1296	1296	Aspartokinase III	CT_362
Aspartate Amino Acid	CHLAM0363	DNA	10	1005	1005	Aspartate semialdehyde dehydrogenase	CT_363
Aspartate Amino Acid	CHLAM0364	DNA	15	762	762	Dihydrodipicolinate Reductase	CT_364
Aspartate Amino Acid	CHLAM0430	DNA	15	828	828	Diaminopimelate Epimerase	CT_430
Biotin, Lipoate and Ubiquinone	CHLAM0220	DNA	14	579	579	Phenylacrylate Decarboxylase	CT_220
Biotin, Lipoate and Ubiquinone	CHLAM0428	DNA	12	690	690	Ubiquinone Methyltransferase	CT_428
Biotin, Lipoate and Ubiquinone	CHLAM0558	DNA	21	936	936	Lipoate Synthetase	CT_558
Biotin, Lipoate and Ubiquinone	CHLAM0628	DNA	18	876	876	Geranylgeranyl pyrophosphate synthase	CT_628
Biotin, Lipoate and Ubiquinone	CHLAM0725	DNA	15	555	558	Biotin Synthetase	CT_725
Biotin, Lipoate and Ubiquinone	CHLAM0777	DNA	12	1134	1134	8-amino-7-oxononanoate synthase	CT_777
Both Purine and Pyrimidine Metabolism	CHLAM0099	DNA	14	1056	1056	Thioredoxin Reductase	CT_099
Both Purine and Pyrimidine Metabolism	CHLAM0500	DNA	11	426	426	Nucleoside-2-P Kinase	CT_500
Both Purine and Pyrimidine Metabolism	CHLAM0539	DNA	5	309	309	Thioredoxin	CT_539
Both Purine and Pyrimidine Metabolism	CHLAM0827	DNA	24	3144	3144	Ribonucleoside Reductase, Large Chain	CT_827
Cell Division	CHLAM0498	DNA	26	1833	1836	FAD-dependent oxidoreductase	CT_498
Cell Division	CHLAM0582	DNA	7	768	768	chromosome partitioning ATPase-CHLTR plasmid protein homolog GP5D	CT_582
Cell Division	CHLAM0688	DNA	15	846	846	Chromosome Partitioning Protein	CT_688
Cell Division	CHLAM0709	DNA	20	1101	1101	Rod Shape Protein-Sugar Kinase	CT_709
Cell Division	CHLAM0726	DNA	16	1140	1140	Rod Shape Protein	CT_726
Cell Division	CHLAM0739	DNA	22	2400	2400	Cell Division Protein FtsK	CT_739
Cell Division	CHLAM0760	DNA	13	1158	1158	Cell Division Protein FtsW	CT_760
Cell Division	CHLAM0808	DNA	20	1539	1539	Axial Filament Protein	CT_808
Cell Division	CHLAM0820	DNA	16	855	855	Cell Division Protein FtsY	CT_820
DNA Replication	CHLAM0044	DNA	8	474	474	SS DNA Binding Protein	CT_044
DNA Replication	CHLAM0075	DNA	24	1251	1251	DNA Pol III (beta chain)	CT_075
DNA Replication	CHLAM0146	DNA	35	1992	1992	DNA Ligase	CT_146
DNA Replication	CHLAM0187	DNA	12	873	873	DNA Pol III Gamma and Tau	CT_187
DNA Replication	CHLAM0189	DNA	28	2511	2511	DNA Gyrase Subunit A	CT_189
DNA Replication	CHLAM0190	DNA	33	2415	2415	DNA Gyrase Subunit B	CT_190
DNA Replication	CHLAM0250	DNA	17	1371	1371	Replication Initiation Factor	CT_250
DNA Replication	CHLAM0261	DNA	8	699	699	DNA Pol III Epsilon Chain	CT_261
DNA Replication	CHLAM0267	DNA	3	303	303	Integration Host Factor Alpha	CT_267
DNA Replication	CHLAM0275	DNA	14	1368	1368	Replication Initiation Factor	CT_275
DNA Replication	CHLAM0334	DNA	14	1401	1401	DNA Pol III Gamma and Tau	CT_334
DNA Replication	CHLAM0347	DNA	23	948	948	Integrase/recombinase	CT_347
DNA Replication	CHLAM0493	DNA	34	2601	2601	DNA Polymerase I	CT_493
DNA Replication	CHLAM0497	DNA	21	1419	1419	Replicative DNA Helicase	CT_497
DNA Replication	CHLAM0536	DNA	17	753	753	DNA Pol III Epsilon Chain	CT_536
DNA Replication	CHLAM0545	DNA	41	3714	3714	DNA Pol III Alpha	CT_545
DNA Replication	CHLAM0555	DNA	46	3600	3600	SWI/SNF family helicase	CT_555
DNA Replication	CHLAM0643	DNA	31	2574	2574	DNA Topoisomerase I-Fused to SWI Domain	CT_643
DNA Replication	CHLAM0660	DNA	37	1473	1473	DNA Gyrase Subunit A	CT_660
DNA Replication	CHLAM0661	DNA	33	1818	1818	DNA Gyrase Subunit B	CT_661
DNA Replication	CHLAM0708	DNA	43	3492	3492	SWF/SNF family helicase	CT_708
DNA Replication	CHLAM0778	DNA	29	2262	2262	Primosomal Protein N'	CT_778
DNA Replication	CHLAM0794	DNA	27	1788	1788	DNA Primase	CT_794
DNA Replication	CHLAM0864	DNA	20	903	903	Integrase/recombinase	CT_864
Electron Transport Chain	CHLAM0013	DNA	15	1341	1341	Cytochrome Oxidase Subunit I	CT_013
Electron Transport Chain	CHLAM0014	DNA	15	1062	1062	Cytochrome Oxidase Subunit II	CT_014
Electron Transport Chain	CHLAM0059	DNA	7	276	276	Ferredoxin	CT_059
Electron Transport Chain	CHLAM0312	DNA	6	372	372	predicted ferredoxin	CT_312
Eukaryotic Type Chromatin Factors	CHLAM0046	DNA	44	396	720	Histone-like Protein 2	CT_046
Eukaryotic Type Chromatin Factors	CHLAM0460	DNA	6	261	261	SWIB (YM74) complex protein	CT_460
Eukaryotic Type Chromatin Factors	CHLAM0737	DNA	7	660	660	SET Domain protein	CT_737
Eukaryotic Type Chromatin Factors	CHLAM0743	DNA	6	378	378	Histone-Like Developmental Protein	CT_743
Fatty Acid and Phospholipid Metabolism	CHLAM0010	DNA	17	1368	1368	Acyltransferase	CT_010
Fatty Acid and Phospholipid Metabolism	CHLAM0100	DNA	7	360	360	Acyl-carrier Protein Synthase	CT_100
Fatty Acid and Phospholipid Metabolism	CHLAM0104	DNA	12	897	897	Enoyl-Acyl-Carrier Protein Reductase	CT_104
Fatty Acid and Phospholipid Metabolism	CHLAM0123	DNA	9	495	495	Biotin Carboxyl Carrier Protein	CT_123
Fatty Acid and Phospholipid Metabolism	CHLAM0124	DNA	17	1374	1374	Biotin Carboxylase	CT_124
Fatty Acid and Phospholipid Metabolism	CHLAM0136	DNA	13	720	720	predicted Lysophospholipase esterase	CT_136
Fatty Acid and Phospholipid Metabolism	CHLAM0206	DNA	19	849	849	predicted acyltransferase family protein	CT_206
Fatty Acid and Phospholipid Metabolism	CHLAM0236	DNA	5	234	234	Acyl Carrier Protein	CT_236
Fatty Acid and Phospholipid Metabolism	CHLAM0237	DNA	12	747	747	Oxoacyl (Carrier Protein) Reductase	CT_237
Fatty Acid and Phospholipid Metabolism	CHLAM0238	DNA	18	927	927	Malonyl CoA-Acyl Carrier Transacylase	CT_238
Fatty Acid and Phospholipid Metabolism	CHLAM0239	DNA	13	984	984	Oxoacyl Carrier Protein Synthase III	CT_239
Fatty Acid and Phospholipid Metabolism	CHLAM0265	DNA	22	975	975	AcCoA Carboxylase/Transferase Alpha	CT_265
Fatty Acid and Phospholipid Metabolism	CHLAM0293	DNA	15	927	927	AcCoA Carboxylase/Transferase Beta	CT_293
Fatty Acid and Phospholipid Metabolism	CHLAM0451	DNA	15	918	918	Phosphatidate Cytidylytransferase	CT_451
Fatty Acid and Phospholipid Metabolism	CHLAM0453	DNA	9	651	651	Glycerol-3-P Acyltransferase	CT_453
Fatty Acid and Phospholipid Metabolism	CHLAM0496	DNA	7	507	507	CDP-diacylglycerol--glycerol-3-phosphate 3-phosphatidyltransferase	CT_496
Fatty Acid and Phospholipid Metabolism	CHLAM0532	DNA	4	462	462	Hydroxymyristoyl-(acyl carrier protein) dehydratase	CT_532
Fatty Acid and Phospholipid Metabolism	CHLAM0535	DNA	8	483	483	Acyl-CoA Thioester Hydrolase	CT_535
Fatty Acid and Phospholipid Metabolism	CHLAM0699	DNA	13	906	906	Phosphatidylserine Decarboxylase	CT_699
Fatty Acid and Phospholipid Metabolism	CHLAM0736	DNA	10	453	462	hypothetical protein	CT_736
Fatty Acid and Phospholipid Metabolism	CHLAM0770	DNA	19	1257	1257	Acyl Carrier Protein Synthase	CT_770
Fatty Acid and Phospholipid Metabolism	CHLAM0775	DNA	15	762	762	snGlycerol 3-P Acyltransferase	CT_775
Fatty Acid and Phospholipid Metabolism	CHLAM0776	DNA	26	1614	1614	Acylglycerophosphoethanolamine Acyltransferase	CT_776
Fatty Acid and Phospholipid Metabolism	CHLAM0797	DNA	8	609	609	CDP-diacylglycerol--glycerol-3-phosphate 3-phosphatidyltransferase	CT_797
Fatty Acid and Phospholipid Metabolism	CHLAM0807	DNA	14	996	1002	Glycerol-3-P Acyltransferase	CT_807
Fatty Acid and Phospholipid Metabolism	CHLAM0811	DNA	14	966	966	FA/Phospholipid Synthesis Protein	CT_811
Fatty Acid and Phospholipid Metabolism	CHLAM0826	DNA	6	792	792	CDP-diacylglycerol-serine-O-phosphatidyltransferase	CT_826
Folic Acid	CHLAM0078	DNA	15	864	864	Methylene Tetrahydrofolate Dehydrogenase	CT_078
Folic Acid	CHLAM0612	DNA	9	480	480	Dihydrofolate Reductase	CT_612
Folic Acid	CHLAM0613	DNA	10	1353	1353	Dihydropteroate Synthase	CT_613
Folic Acid	CHLAM0614	DNA	8	375	375	Dihydroneopterin Aldolase	CT_614
Folic Acid	CHLAM0649	DNA	10	537	537	Formyltetrahydrofolate synthetase	CT_649
Glycolysis, Gluconeogensis, Glycogen	CHLAM0042	DNA	41	2001	2001	Glycogen Hydrolase (debranching)	CT_042
Glycolysis, Gluconeogensis, Glycogen	CHLAM0087	DNA	28	1581	1584	4-alpha glucanotransferase	CT_087
Glycolysis, Gluconeogensis, Glycogen	CHLAM0205	DNA	42	1662	1662	Fructose-6-P Phosphotransferase	CT_205
Glycolysis, Gluconeogensis, Glycogen	CHLAM0207	DNA	31	1647	1647	Fructose-6-P Phosphotransferase	CT_207
Glycolysis, Gluconeogensis, Glycogen	CHLAM0215	DNA	13	1047	1047	Predicted 1,6-Fructose biphosphate aldolase (dehydrin family)	CT_215
Glycolysis, Gluconeogensis, Glycogen	CHLAM0248	DNA	39	2445	2445	Glycogen Phosphorylase	CT_248
Glycolysis, Gluconeogensis, Glycogen	CHLAM0295	DNA	22	1782	1782	Phosphomannomutase	CT_295
Glycolysis, Gluconeogensis, Glycogen	CHLAM0328	DNA	16	825	825	Triosephosphate Isomerase	CT_328
Glycolysis, Gluconeogensis, Glycogen	CHLAM0332	DNA	24	1458	1458	Pyruvate Kinase	CT_332
Glycolysis, Gluconeogensis, Glycogen	CHLAM0378	DNA	23	1578	1578	Glucose-6-P Isomerase	CT_378
Glycolysis, Gluconeogensis, Glycogen	CHLAM0489	DNA	15	1326	1326	Glucose-1-P Adenyltransferase	CT_489
Glycolysis, Gluconeogensis, Glycogen	CHLAM0505	DNA	14	1005	1005	Glyceraldehyde-3-P Dehydrogenase	CT_505
Glycolysis, Gluconeogensis, Glycogen	CHLAM0587	DNA	14	1275	1275	Enolase	CT_587
Glycolysis, Gluconeogensis, Glycogen	CHLAM0693	DNA	23	1212	1227	Phosphoglycerate Kinase	CT_693
Glycolysis, Gluconeogensis, Glycogen	CHLAM0710	DNA	25	1800	1800	Phosphoenolpyruvate Carboxykinase	CT_710
Glycolysis, Gluconeogensis, Glycogen	CHLAM0715	DNA	20	1368	1368	AgX-1 Homolog-UDP-Glucose Pyrophosphorylase	CT_715
Glycolysis, Gluconeogensis, Glycogen	CHLAM0722	DNA	12	681	681	Phosphoglycerate Mutase	CT_722
Glycolysis, Gluconeogensis, Glycogen	CHLAM0798	DNA	14	1425	1425	Glycogen Synthase	CT_798
Glycolysis, Gluconeogensis, Glycogen	CHLAM0815	DNA	11	1377	1377	Phosphoglucomutase	CT_815
Glycolysis, Gluconeogensis, Glycogen	CHLAM0866	DNA	29	2217	2217	1, 4-alpha-glucan branching enzyme	CT_866
Membrane Proteins, Lipoproteins, Porins	CHLAM0241	DNA	33	2379	2379	Omp85 Analog	CT_241
Membrane Proteins, Lipoproteins, Porins	CHLAM0252	DNA	22	819	819	Prolipoprotein Diacylglycerol Transferase	CT_252
Membrane Proteins, Lipoproteins, Porins	CHLAM0442	DNA	15	453	459	15kDa Cysteine-Rich Protein	CT_442
Membrane Proteins, Lipoproteins, Porins	CHLAM0443	DNA	19	1662	1662	60kDa Cysteine-Rich OMP	CT_443
Membrane Proteins, Lipoproteins, Porins	CHLAM0444	DNA	5	267	267	9kDa-Cysteine-Rich Lipoprotein	CT_444
Membrane Proteins, Lipoproteins, Porins	CHLAM0534	DNA	22	1626	1629	Apolipoprotein N-Acetyltransferase	CT_534
Membrane Proteins, Lipoproteins, Porins	CHLAM0600	DNA	8	567	567	Peptidoglycan-Associated Lipoprotein	CT_600
Membrane Proteins, Lipoproteins, Porins	CHLAM0681	DNA	82	1161	1209	Major Outer Membrane Protein	CT_681
Membrane Proteins, Lipoproteins, Porins	CHLAM0713	DNA	17	1023	1023	Outer Membrane Protein Analog	CT_713
Miscellaneous Enzymes/Conserved Proteins	CHLAM0015	DNA	21	1305	1305	ATPase	CT_015
Miscellaneous Enzymes/Conserved Proteins	CHLAM0035	DNA	13	774	774	Biotin Protein Ligase	CT_035
Miscellaneous Enzymes/Conserved Proteins	CHLAM0048	DNA	15	714	714	SAM-dependent methyltransferase	CT_048
Miscellaneous Enzymes/Conserved Proteins	CHLAM0057	DNA	30	1806	1809	hypothetical protein	CT_057
Miscellaneous Enzymes/Conserved Proteins	CHLAM0076	DNA	11	456	456	Small Protein B	CT_076
Miscellaneous Enzymes/Conserved Proteins	CHLAM0103	DNA	16	897	897	HAD superfamily hydrolase/phosphatase	CT_103
Miscellaneous Enzymes/Conserved Proteins	CHLAM0137	DNA	14	846	846	SuA5 Superfamily-related Protein	CT_137
Miscellaneous Enzymes/Conserved Proteins	CHLAM0148	DNA	32	1524	1524	Monooxygenase	CT_148
Miscellaneous Enzymes/Conserved Proteins	CHLAM0149	DNA	19	948	948	possible hydrolase	CT_149
Miscellaneous Enzymes/Conserved Proteins	CHLAM0217	DNA	18	705	705	PP-Loop Superfamily ATPase	CT_217
Miscellaneous Enzymes/Conserved Proteins	CHLAM0256	DNA	14	1245	1245	Hypothetical protein containing CBS domains	CT_256
Miscellaneous Enzymes/Conserved Proteins	CHLAM0258	DNA	19	1125	1125	NifS family of pyridoxal phosphate-dependent enzymes	CT_258
Miscellaneous Enzymes/Conserved Proteins	CHLAM0287	DNA	24	1077	1077	PP-loop superfamily ATPase	CT_287
Miscellaneous Enzymes/Conserved Proteins	CHLAM0375	DNA	20	1059	1059	predicted D-Amino Acid Dehydrogenase	CT_375
Miscellaneous Enzymes/Conserved Proteins	CHLAM0380	DNA	9	801	801	predicted metal dependent hydrolase (histidinic triad)	CT_380
Miscellaneous Enzymes/Conserved Proteins	CHLAM0385	DNA	6	336	336	Hit Family Hydrolase	CT_385
Miscellaneous Enzymes/Conserved Proteins	CHLAM0386	DNA	15	870	870	predicted metal dependent hydrolase	CT_386
Miscellaneous Enzymes/Conserved Proteins	CHLAM0399	DNA	18	987	987	GutQ/KpsF Family Sugar-P Isomerase	CT_399
Miscellaneous Enzymes/Conserved Proteins	CHLAM0402	DNA	25	1260	1260	probable tetraacyldisaccharide 4' kinase	CT_402
Miscellaneous Enzymes/Conserved Proteins	CHLAM0404	DNA	15	828	828	SAM dependent methyltransferase	CT_404
Miscellaneous Enzymes/Conserved Proteins	CHLAM0422	DNA	8	486	486	possible metalloenzyme	CT_422
Miscellaneous Enzymes/Conserved Proteins	CHLAM0423	DNA	13	1110	1110	CBS Domain protein	CT_423
Miscellaneous Enzymes/Conserved Proteins	CHLAM0426	DNA	13	1110	1110	Fe-S oxidoreductase	CT_426
Miscellaneous Enzymes/Conserved Proteins	CHLAM0458	DNA	6	504	504	Amino Group Acetyl Transferase	CT_458
Miscellaneous Enzymes/Conserved Proteins	CHLAM0461	DNA	20	990	990	phosphohydrolase	CT_461
Miscellaneous Enzymes/Conserved Proteins	CHLAM0462	DNA	14	660	660	Sugar Nucleotide Phosphorylase	CT_462
Miscellaneous Enzymes/Conserved Proteins	CHLAM0464	DNA	10	675	675	Phosphoglycolate Phosphatase	CT_464
Miscellaneous Enzymes/Conserved Proteins	CHLAM0487	DNA	13	573	576	Methylase	CT_487
Miscellaneous Enzymes/Conserved Proteins	CHLAM0492	DNA	17	609	609	predicted phosphatase/kinase	CT_492
Miscellaneous Enzymes/Conserved Proteins	CHLAM0537	DNA	9	474	474	ATPase or Kinase	CT_537
Miscellaneous Enzymes/Conserved Proteins	CHLAM0594	DNA	11	792	792	PHP superfamily hydrolase	CT_594
Miscellaneous Enzymes/Conserved Proteins	CHLAM0644	DNA	16	1005	1005	predicted oxidoreductase	CT_644
Miscellaneous Enzymes/Conserved Proteins	CHLAM0675	DNA	31	1071	1071	Arginine Kinase	CT_675
Miscellaneous Enzymes/Conserved Proteins	CHLAM0687	DNA	16	1206	1206	NifS-related enzyme	CT_687
Miscellaneous Enzymes/Conserved Proteins	CHLAM0720	DNA	17	783	783	NifU-related protein	CT_720
Miscellaneous Enzymes/Conserved Proteins	CHLAM0721	DNA	29	1155	1155	NifS-related protein	CT_721
Miscellaneous Enzymes/Conserved Proteins	CHLAM0738	DNA	8	789	789	metal dependent hydrolase	CT_738
Miscellaneous Enzymes/Conserved Proteins	CHLAM0754	DNA	9	873	873	phosphohydrolase	CT_754
Miscellaneous Enzymes/Conserved Proteins	CHLAM0767	DNA	12	1053	1053	Fe-S cluster oxidoreduase	CT_767
Miscellaneous Enzymes/Conserved Proteins	CHLAM0769	DNA	5	360	360	iojap superfamily ortholog	CT_769
Miscellaneous Enzymes/Conserved Proteins	CHLAM0771	DNA	7	453	453	hydrolase/phosphatase homolog	CT_771
Miscellaneous Enzymes/Conserved Proteins	CHLAM0773	DNA	20	1041	1041	Leucine Dehydrogenase	CT_773
Miscellaneous Enzymes/Conserved Proteins	CHLAM0804	DNA	17	867	870	Predicted Kinase	CT_804
Miscellaneous Enzymes/Conserved Proteins	CHLAM0840	DNA	6	966	966	PP-loop superfamily ATPase	CT_840
Nucleotide Excision and Repair	CHLAM0024	DNA	13	873	873	N6-adenine-specific DNA methylase	CT_024
Nucleotide Excision and Repair	CHLAM0040	DNA	13	1005	1005	Holliday Junction Helicase	CT_040
Nucleotide Excision and Repair	CHLAM0107	DNA	17	1104	1110	A/G-specific Adenine Glycosylase	CT_107
Nucleotide Excision and Repair	CHLAM0298	DNA	21	1365	1365	DNA repair protein	CT_298
Nucleotide Excision and Repair	CHLAM0329	DNA	23	1551	1551	Exodoxyribonuclease VII	CT_329
Nucleotide Excision and Repair	CHLAM0333	DNA	55	5361	5361	Excinuclease ABC Subunit A	CT_333
Nucleotide Excision and Repair	CHLAM0447	DNA	15	1755	1755	ssDNA Exonuclease	CT_447
Nucleotide Excision and Repair	CHLAM0501	DNA	11	603	603	Holliday Junction Helicase	CT_501
Nucleotide Excision and Repair	CHLAM0502	DNA	5	513	513	Crossover Junction Endonuclease	CT_502
Nucleotide Excision and Repair	CHLAM0575	DNA	17	1731	1746	DNA Mismatch Repair	CT_575
Nucleotide Excision and Repair	CHLAM0586	DNA	25	2007	2007	Exinuclease ABC Subunit B	CT_586
Nucleotide Excision and Repair	CHLAM0607	DNA	7	690	690	Uracil DNA Glycosylase	CT_607
Nucleotide Excision and Repair	CHLAM0608	DNA	20	1905	1905	DNA Helicase	CT_608
Nucleotide Excision and Repair	CHLAM0625	DNA	17	867	867	Endonuclease IV	CT_625
Nucleotide Excision and Repair	CHLAM0697	DNA	10	636	636	Endonuclease III	CT_697
Nucleotide Excision and Repair	CHLAM0748	DNA	35	3240	3240	Transcription-Repair Coupling	CT_748
Nucleotide Excision and Repair	CHLAM0791	DNA	21	1797	1797	Excinuclease ABC, Subunit C	CT_791
Nucleotide Excision and Repair	CHLAM0792	DNA	30	2463	2463	DNA Mismatch Repair	CT_792
Pathogenesis Associated Proteins	CHLAM0084	DNA	17	1086	1086	Phopholipase D Superfamily	CT_084
Pathogenesis Associated Proteins	CHLAM0119	DNA	28	822	822	Inclusion Membrane Protein A	CT_119
Pathogenesis Associated Proteins	CHLAM0127	DNA	14	852	852	predicted polysaccharide hydrolase-invasin repeat family	CT_127
Pathogenesis Associated Proteins	CHLAM0154	DNA	31	720	1485	Phospholipase D Endonuclease Superfamily	CT_154
Pathogenesis Associated Proteins	CHLAM0155	DNA	20	938	942	Phospholipase D Endonuclease Superfamily	CT_155
Pathogenesis Associated Proteins	CHLAM0157	DNA	38	1197	1215	Phospholipase D Endonuclease Superfamily	CT_157
Pathogenesis Associated Proteins	CHLAM0158	DNA	16	642	718	Phospholipase D endonuclease superfamily	CT_158
Pathogenesis Associated Proteins	CHLAM0232	DNA	7	348	348	Inclusion Membrane Protein B	CT_232
Pathogenesis Associated Proteins	CHLAM0233	DNA	27	537	537	Inclusion Membrane Protein C	CT_233
Pathogenesis Associated Proteins	CHLAM0284	DNA	16	1425	1425	Phospholipase D superfamily	CT_284
Pathogenesis Associated Proteins	CHLAM0294	DNA	12	621	621	Superoxide Dismutase (Mn)	CT_294
Pathogenesis Associated Proteins	CHLAM0412	DNA	37	2928	2928	Putative outer membrane protein A	CT_412
Pathogenesis Associated Proteins	CHLAM0413	DNA	61	5196	5262	Putative outer membrane protein B	CT_413
Pathogenesis Associated Proteins	CHLAM0414	DNA	52	5313	5355	Putative outer membrane protein C	CT_414
Pathogenesis Associated Proteins	CHLAM0601	DNA	14	603	603	Invasin repeat family phosphatase	CT_601
Pathogenesis Associated Proteins	CHLAM0603	DNA	13	588	588	Thio-specific Antioxidant (TSA) Peroxidase	CT_603
Pathogenesis Associated Proteins	CHLAM0624	DNA	26	1611	1611	Integral Membrane Protein	CT_624
Pathogenesis Associated Proteins	CHLAM0812	DNA	50	4593	4596	Putative Outer Membrane Protein D	CT_812
Pathogenesis Associated Proteins	CHLAM0867	DNA	24	1020	1020	Membrane Thiol Protease (predicted)	CT_867
Pathogenesis Associated Proteins	CHLAM0868	DNA	41	1206	1260	Membrane Thiol Protease (predicted)	CT_868
Pathogenesis Associated Proteins	CHLAM0869	DNA	44	2883	2898	Putative Outer Membrane Protein E	CT_869
Pathogenesis Associated Proteins	CHLAM0870	DNA	29	3099	3105	Putative Outer Membrane Protein F	CT_870
Pathogenesis Associated Proteins	CHLAM0871	DNA	46	2961	3042	Putative Outer Membrane Protein G	CT_871
Pathogenesis Associated Proteins	CHLAM0872	DNA	37	3018	3057	Putative Outer Membrane Protein H	CT_872
Pathogenesis Associated Proteins	CHLAM0874	DNA	50	2637	2640	Putative Outer Membrane Protein I	CT_874
Pentose Phosphate Pathway	CHLAM0063	DNA	24	1443	1443	6-Phosphogluconate Dehydrogenase	CT_063
Pentose Phosphate Pathway	CHLAM0121	DNA	14	687	702	Ribulose-P Epimerase	CT_121
Pentose Phosphate Pathway	CHLAM0185	DNA	21	1320	1320	Glucose-6-P Dehyrogenase	CT_185
Pentose Phosphate Pathway	CHLAM0186	DNA	15	771	771	Glucose-6-P Dehyrogenase (DevB family)	CT_186
Pentose Phosphate Pathway	CHLAM0213	DNA	12	729	729	Ribose-5-P Isomerase A	CT_213
Pentose Phosphate Pathway	CHLAM0313	DNA	18	984	984	Transaldolase	CT_313
Pentose Phosphate Pathway	CHLAM0331	DNA	19	1923	1923	Transketolase	CT_331
Pentose Phosphate Pathway	CHLAM0750	DNA	23	2001	2001	Transketolase	CT_750
Peptide Synthesis	CHLAM0023	DNA	20	1080	1080	Peptide Chain Releasing Factor (RF-1)	CT_023
Peptide Synthesis	CHLAM0095	DNA	5	372	372	Ribosome Binding Factor A	CT_095
Peptide Synthesis	CHLAM0096	DNA	47	2679	2691	Initiation Factor-2	CT_096
Peptide Synthesis	CHLAM0122	DNA	15	558	558	Elongation Factor P	CT_122
Peptide Synthesis	CHLAM0322	DNA	19	1185	1185	Elongation Factor Tu	CT_322
Peptide Synthesis	CHLAM0323	DNA	7	222	222	Initiation Factor IF-1	CT_323
Peptide Synthesis	CHLAM0353	DNA	7	546	546	Polypeptide Deformylase	CT_353
Peptide Synthesis	CHLAM0437	DNA	28	2085	2085	Elongation Factor G	CT_437
Peptide Synthesis	CHLAM0459	DNA	1	1110	1110	Peptide Chain Release Factor 2	CT_459
Peptide Synthesis	CHLAM0677	DNA	20	540	540	Ribosome Releasing Factor	CT_677
Peptide Synthesis	CHLAM0679	DNA	25	849	849	Elongation Factor TS	CT_679
Peptide Synthesis	CHLAM0752	DNA	9	573	573	Elongation Factor P	CT_752
Peptide Synthesis	CHLAM0800	DNA	14	540	540	Peptidyl tRNA Hydrolase	CT_800
Peptide Synthesis	CHLAM0833	DNA	10	528	561	Initiation Factor 3	CT_833
Peptidoglycan	CHLAM0268	DNA	10	780	780	N-Acetylmuramoyl Alanine Amidase	CT_268
Peptidoglycan	CHLAM0269	DNA	19	1452	1452	UDP-N-acetylmuramoylalanylglutamyl DAP Ligase	CT_269
Peptidoglycan	CHLAM0270	DNA	30	1944	1944	transglycolase/transpeptidase	CT_270
Peptidoglycan	CHLAM0272	DNA	16	903	903	PBP2B Family methyltransferase	CT_272
Peptidoglycan	CHLAM0455	DNA	19	1335	1335	UDP-N-Acetylglucosamine Transferase	CT_455
Peptidoglycan	CHLAM0551	DNA	15	1032	1314	D-Ala-D-Ala Carboxypeptidase	CT_551
Peptidoglycan	CHLAM0629	DNA	10	618	618	UDP-GlcNAc Pyrophosphorylase	CT_629
Peptidoglycan	CHLAM0682	DNA	57	3243	3243	PBP2-transglycolase/transpeptidase	CT_682
Peptidoglycan	CHLAM0756	DNA	22	1353	1353	UDP-N-acetylmuramoylalanyl-D-glutamyl-2,6-diaminoligase	CT_756
Peptidoglycan	CHLAM0757	DNA	12	1011	1011	Muramoyl-Pentapeptide Transferase	CT_757
Peptidoglycan	CHLAM0758	DNA	15	1251	1251	UDP-N-acetylmuramoylalanine-D-glutamate ligase	CT_758
Peptidoglycan	CHLAM0759	DNA	12	732	738	Muramidase (invasin repeat family)	CT_759
Peptidoglycan	CHLAM0761	DNA	13	1059	1059	Peptidoglycan Transferase	CT_761
Peptidoglycan	CHLAM0762	DNA	21	2412	2412	UDP-N-acetylmuramate-alanine ligase/D-Ala-D-Ala Ligase	CT_762
Peptidoglycan	CHLAM0816	DNA	24	1821	1821	Glucosamine-Fructose-6-P Aminotransferase	CT_816
Peptidoglycan	CHLAM0831	DNA	12	876	876	UDP-N-Acetylenolpyruvoylglucosamine Reductase	CT_831
Phosphorous and Sulphur	CHLAM0346	DNA	12	915	915	Sulphohydrolase/Glycosulfatase	CT_346
Phosphorous and Sulphur	CHLAM0435	DNA	17	1053	1056	Sulfite Reductase	CT_435
Phosphorous and Sulphur	CHLAM0772	DNA	8	630	630	Inorganic Pyrophosphatase	CT_772
Phosphorous and Sulphur	CHLAM0774	DNA	17	1026	1029	Sulfite Synthesis/biphosphate phosphatase	CT_774
Plasmid loci	CHLAM0895	DNA	16	783	918	putative virulence plasmid integrase	HE603231; SOTOND6_p1
Plasmid loci	CHLAM0896	DNA	18	993	993	putative virulence plasmid integrase	HE603231; SOTOND6_p2
Plasmid loci	CHLAM0897	DNA	17	1356	1356	putative helicase, DnaB family	HE603231; SOTOND6_p3
Plasmid loci	CHLAM0898	DNA	16	1053	1065	conserved hypothetical virulence plasmid protein	HE603231; SOTOND6_p4
Plasmid loci	CHLAM0899	DNA	13	795	795	conserved hypothetical virulence plasmid protein	HE603231; SOTOND6_p5
Plasmid loci	CHLAM0900	DNA	6	309	309	conserved hypothetical virulence plasmid protein	HE603231; SOTOND6_p6
Plasmid loci	CHLAM0901	DNA	16	795	795	putative plasmid partitioning protein, ParA	HE603231; SOTOND6_p7
Plasmid loci	CHLAM0902	DNA	22	744	744	conserved hypothetical virulence plasmid protein	HE603231; SOTOND6_p8
Plasmid MLST	CHLAM0895	DNA	16	783	918	putative virulence plasmid integrase	HE603231; SOTOND6_p1
Plasmid MLST	CHLAM0896	DNA	18	993	993	putative virulence plasmid integrase	HE603231; SOTOND6_p2
Plasmid MLST	CHLAM0897	DNA	17	1356	1356	putative helicase, DnaB family	HE603231; SOTOND6_p3
Plasmid MLST	CHLAM0898	DNA	16	1053	1065	conserved hypothetical virulence plasmid protein	HE603231; SOTOND6_p4
Plasmid MLST	CHLAM0899	DNA	13	795	795	conserved hypothetical virulence plasmid protein	HE603231; SOTOND6_p5
Plasmid MLST	CHLAM0900	DNA	6	309	309	conserved hypothetical virulence plasmid protein	HE603231; SOTOND6_p6
Plasmid MLST	CHLAM0901	DNA	16	795	795	putative plasmid partitioning protein, ParA	HE603231; SOTOND6_p7
Plasmid MLST	CHLAM0902	DNA	22	744	744	conserved hypothetical virulence plasmid protein	HE603231; SOTOND6_p8
Porphyrin	CHLAM0052	DNA	25	1131	1137	Coproporphyrinogen III Oxidase	CT_052
Porphyrin	CHLAM0210	DNA	16	1269	1269	Glutamate-1-semialdehyde-2,1-aminomutase	CT_210
Porphyrin	CHLAM0299	DNA	9	726	726	Porphobilinogen Deaminase	CT_299
Porphyrin	CHLAM0485	DNA	17	945	945	Ferrochetalase	CT_485
Porphyrin	CHLAM0633	DNA	17	1017	1017	Porphobilinogen Synthase	CT_633
Porphyrin	CHLAM0662	DNA	22	1008	1008	Glutamyl tRNA Reductase	CT_662
Porphyrin	CHLAM0745	DNA	17	1275	1275	protoporphyrinogen Oxidase	CT_745
Porphyrin	CHLAM0746	DNA	17	1374	1374	Coproporphyrinogen III Oxidase	CT_746
Porphyrin	CHLAM0747	DNA	17	1011	1011	Uroporphyrinogen Decarboxylase	CT_747
Protein Folding, Assembly, Modification	CHLAM0045	DNA	20	1500	1500	Leucyl Aminopeptidase A	CT_045
Protein Folding, Assembly, Modification	CHLAM0072	DNA	26	1860	1860	Metalloprotease	CT_072
Protein Folding, Assembly, Modification	CHLAM0110	DNA	13	1635	1635	HSP-60	CT_110
Protein Folding, Assembly, Modification	CHLAM0111	DNA	10	309	309	10KDa Chaperonin	CT_111
Protein Folding, Assembly, Modification	CHLAM0112	DNA	23	1827	1827	Oligoendopeptidase	CT_112
Protein Folding, Assembly, Modification	CHLAM0113	DNA	31	2604	2604	Clp Protease ATPase	CT_113
Protein Folding, Assembly, Modification	CHLAM0138	DNA	16	948	948	Dipeptidase	CT_138
Protein Folding, Assembly, Modification	CHLAM0176	DNA	9	408	408	Disulfide bond Oxidoreductase	CT_176
Protein Folding, Assembly, Modification	CHLAM0177	DNA	9	717	717	possible Disulfide Bond Chaperone	CT_177
Protein Folding, Assembly, Modification	CHLAM0197	DNA	21	1017	1017	O-Sialoglycoprotein Endopeptidase	CT_197
Protein Folding, Assembly, Modification	CHLAM0286	DNA	25	2565	2565	ClpC Protease ATPase	CT_286
Protein Folding, Assembly, Modification	CHLAM0341	DNA	22	1179	1179	Heat Shock Protein J	CT_341
Protein Folding, Assembly, Modification	CHLAM0343	DNA	9	633	633	O-Sialoglycoprotein Endopeptidase family	CT_343
Protein Folding, Assembly, Modification	CHLAM0344	DNA	22	2460	2460	Lon ATP-dependent protease	CT_344
Protein Folding, Assembly, Modification	CHLAM0395	DNA	14	573	573	HSP-70 Cofactor	CT_395
Protein Folding, Assembly, Modification	CHLAM0396	DNA	19	1983	1983	HSP-70	CT_396
Protein Folding, Assembly, Modification	CHLAM0407	DNA	4	375	375	DnaK Suppressor	CT_407
Protein Folding, Assembly, Modification	CHLAM0431	DNA	8	579	579	CLP Protease	CT_431
Protein Folding, Assembly, Modification	CHLAM0441	DNA	23	1935	1950	Tail-Specific Protease	CT_441
Protein Folding, Assembly, Modification	CHLAM0494	DNA	16	996	996	Protease	CT_494
Protein Folding, Assembly, Modification	CHLAM0541	DNA	14	732	732	FKBP-type peptidyl-prolyl cis-trans isomerase	CT_541
Protein Folding, Assembly, Modification	CHLAM0574	DNA	18	1071	1071	Aminopeptidase P	CT_574
Protein Folding, Assembly, Modification	CHLAM0595	DNA	23	2079	2079	Thio:disulfide Interchange Protein	CT_595
Protein Folding, Assembly, Modification	CHLAM0604	DNA	25	1602	1602	HSP-60	CT_604
Protein Folding, Assembly, Modification	CHLAM0705	DNA	24	1260	1260	CLP Protease ATPase	CT_705
Protein Folding, Assembly, Modification	CHLAM0706	DNA	6	612	612	CLP Protease	CT_706
Protein Folding, Assembly, Modification	CHLAM0755	DNA	25	1539	1539	HSP60	CT_755
Protein Folding, Assembly, Modification	CHLAM0780	DNA	10	495	495	Thioredoxin Disulfide Isomerase	CT_780
Protein Folding, Assembly, Modification	CHLAM0783	DNA	31	1050	1053	predicted disulfide bond isomerase	CT_783
Protein Folding, Assembly, Modification	CHLAM0799	DNA	9	558	558	General Stress Protein	CT_799
Protein Folding, Assembly, Modification	CHLAM0806	DNA	25	2871	2871	Insulinase family/Protease III	CT_806
Protein Folding, Assembly, Modification	CHLAM0823	DNA	16	1494	1494	DO Serine Protease	CT_823
Protein Folding, Assembly, Modification	CHLAM0824	DNA	29	2925	2925	Zinc Metalloprotease (insulinase family)	CT_824
Protein Folding, Assembly, Modification	CHLAM0841	DNA	30	2742	2745	ATP-dependent zinc protease	CT_841
Protein Folding, Assembly, Modification	CHLAM0851	DNA	10	876	876	Methionine Aminopeptidase	CT_851
Protein Folding, Assembly, Modification	CHLAM0858	DNA	20	1806	1806	predicted Protease containing IRBP and DHR domains	CT_858
Protein Folding, Assembly, Modification	CHLAM0859	DNA	11	924	924	Metalloprotease	CT_859
Purine Metabolism	CHLAM0030	DNA	10	618	618	GMP Kinase	CT_030
Purine Metabolism	CHLAM0128	DNA	14	738	738	adenylate kinase	CT_128
Purine Metabolism	CHLAM0751	DNA	5	870	870	AMP Nucleosidase	CT_751
Pyrimidine Metabolism	CHLAM0039	DNA	11	573	573	Deoxycytidine triphosphate deaminase family protein	CT_039
Pyrimidine Metabolism	CHLAM0183	DNA	24	1620	1620	CTP Synthetase	CT_183
Pyrimidine Metabolism	CHLAM0188	DNA	15	612	612	Thymidylate Kinase	CT_188
Pyrimidine Metabolism	CHLAM0292	DNA	9	438	438	dUTP Nucleotidohydrolase	CT_292
Pyrimidine Metabolism	CHLAM0452	DNA	17	651	651	CMP Kinase	CT_452
Pyrimidine Metabolism	CHLAM0678	DNA	21	738	738	UMP Kinase	CT_678
Pyrimidine Metabolism	CHLAM0844	DNA	7	492	492	cytosine deaminase	CT_844
Pyruvate Dehydrogenase	CHLAM0245	DNA	15	1023	1023	Pyruvate Dehydrogenase Alpha	CT_245
Pyruvate Dehydrogenase	CHLAM0246	DNA	15	987	987	Pyruvate Dehydrogenase Beta	CT_246
Pyruvate Dehydrogenase	CHLAM0247	DNA	19	1290	1290	Dihydrolipoamide Acetyltransferase	CT_247
Pyruvate Dehydrogenase	CHLAM0285	DNA	12	720	720	Lipoate Protein Ligase	CT_285
Pyruvate Dehydrogenase	CHLAM0340	DNA	27	2037	2037	(pyruvate) Oxoisovalerate Dehydrogenase Alpha/Beta Fusion	CT_340
Pyruvate Dehydrogenase	CHLAM0499	DNA	9	702	702	Lipoate Protein Ligase	CT_499
Pyruvate Dehydrogenase	CHLAM0557	DNA	24	1398	1398	Lipoamide Dehydrogenase	CT_557
Recombination	CHLAM0033	DNA	26	2241	2241	Exodeoxyribonuclease V, Alpha	CT_033
Recombination	CHLAM0074	DNA	20	1098	1098	ABC superfamily ATPase	CT_074
Recombination	CHLAM0240	DNA	8	603	603	Recombination Protein	CT_240
Recombination	CHLAM0447	DNA	15	1755	1755	ssDNA Exonuclease	CT_447
Recombination	CHLAM0639	DNA	41	3081	3081	Exodeoxyribonuclease V, Beta	CT_639
Recombination	CHLAM0640	DNA	43	3015	3024	Exodeoxyribonuclease V, Gamma	CT_640
Recombination	CHLAM0650	DNA	13	1059	1059	hypothetical protein	CT_650
Recombination	CHLAM0652	DNA	28	1491	1491	Exodeoxyribonuclease V, Alpha	CT_652
Riboflavin	CHLAM0093	DNA	12	906	906	Riboflavin kinase/FAD Synthase	CT_093
Riboflavin	CHLAM0405	DNA	9	600	600	Riboflavin Synthase	CT_405
Riboflavin	CHLAM0730	DNA	19	1128	1128	Riboflavin Deaminase	CT_730
Riboflavin	CHLAM0731	DNA	23	1275	1275	GTP Cyclohydratase/DHBP Synthase	CT_731
Riboflavin	CHLAM0732	DNA	9	474	474	Ribityllumazine Synthase	CT_732
RNA Associated	CHLAM0008	DNA	14	900	903	Ribonuclease HII	CT_008
RNA Associated	CHLAM0009	DNA	3	432	432	HTH Transcriptional Regulator	CT_009
RNA Associated	CHLAM0027	DNA	29	1059	1059	tRNA (guanine N-1) Methyltransferase	CT_027
RNA Associated	CHLAM0029	DNA	17	654	654	Ribonuclease HII	CT_029
RNA Associated	CHLAM0061	DNA	13	762	762	Sigma-28/WhiG Family	CT_061
RNA Associated	CHLAM0094	DNA	12	726	726	tRNA Pseudouridine Synthase	CT_094
RNA Associated	CHLAM0097	DNA	23	1305	1305	Transcription antitermination factor	CT_097
RNA Associated	CHLAM0106	DNA	13	825	912	predicted pseudouridine synthetase family	CT_106
RNA Associated	CHLAM0133	DNA	15	804	804	predicted rRNA methylase	CT_133
RNA Associated	CHLAM0169	DNA	5	285	285	Trp Operon Repressor	CT_169
RNA Associated	CHLAM0193	DNA	21	1119	1119	Queuine tRNA Ribosyl Transferase	CT_193
RNA Associated	CHLAM0297	DNA	13	696	696	Ribonuclease III	CT_297
RNA Associated	CHLAM0314	DNA	60	4191	4191	RNA Polymerase Beta'	CT_314
RNA Associated	CHLAM0315	DNA	49	3753	3759	RNA Polymerase Beta	CT_315
RNA Associated	CHLAM0320	DNA	20	549	549	Transcriptional termination protein	CT_320
RNA Associated	CHLAM0354	DNA	20	834	834	Dimethyladenosine Transferase	CT_354
RNA Associated	CHLAM0394	DNA	19	1179	1179	HTH Transcriptional Repressor	CT_394
RNA Associated	CHLAM0397	DNA	30	2085	2085	Ribonuclease Family	CT_397
RNA Associated	CHLAM0403	DNA	21	810	810	rRNA Methylase (SpoU family)	CT_403
RNA Associated	CHLAM0410	DNA	15	1278	1278	PolyA Polymerase	CT_410
RNA Associated	CHLAM0424	DNA	5	351	351	Sigma Regulatory Factor	CT_424
RNA Associated	CHLAM0463	DNA	19	804	804	Pseudouridylate Synthase I	CT_463
RNA Associated	CHLAM0468	DNA	11	1161	1161	2-component regulatory system-ATPase	CT_468
RNA Associated	CHLAM0491	DNA	18	1395	1395	Transcription Termination Factor	CT_491
RNA Associated	CHLAM0507	DNA	15	1134	1134	RNA Polymerase Alpha	CT_507
RNA Associated	CHLAM0530	DNA	15	951	951	Methionyl tRNA Formyltransferase	CT_530
RNA Associated	CHLAM0540	DNA	10	456	456	rRNA Methylase (SpoU family)	CT_540
RNA Associated	CHLAM0549	DNA	8	441	441	sigma regulatory factor-histidine kinase	CT_549
RNA Associated	CHLAM0553	DNA	20	978	1107	RNA Methyltransferase	CT_553
RNA Associated	CHLAM0588	DNA	24	1953	1953	sigma regulatory family protein-PP2C phosphatase (RsbW antagonist)	CT_588
RNA Associated	CHLAM0609	DNA	19	1311	1311	RNA Polymerase Sigma-54	CT_609
RNA Associated	CHLAM0615	DNA	17	1716	1716	RNA Polymerase Sigma-66	CT_615
RNA Associated	CHLAM0630	DNA	16	684	684	HTH Transcriptional Regulatory Protein and Receiver Domain	CT_630
RNA Associated	CHLAM0636	DNA	37	2148	2148	Transcription Elongation Factor G	CT_636
RNA Associated	CHLAM0658	DNA	15	1005	1008	Pseudouridine Synthase	CT_658
RNA Associated	CHLAM0704	DNA	22	1233	1233	Poly A Polymerase	CT_704
RNA Associated	CHLAM0723	DNA	12	726	726	predicted pseudouridine synthase	CT_723
RNA Associated	CHLAM0742	DNA	17	1191	1191	rRNA Methyltransferse	CT_742
RNA Associated	CHLAM0765	DNA	8	333	333	Sigma Regulatory Factor	CT_765
RNA Associated	CHLAM0766	DNA	18	1020	1020	tRNA isopentenylpyrophosphate transferase	CT_766
RNA Associated	CHLAM0784	DNA	12	363	363	Ribonuclease P Protein Component	CT_784
RNA Associated	CHLAM0829	DNA	6	564	564	putative rRNA Methylase	CT_829
RNA Associated	CHLAM0830	DNA	6	585	585	putative rRNA methylase	CT_830
RNA Associated	CHLAM0842	DNA	31	2088	2088	Polyribonucleotide Nucleotidyltransferase	CT_842
Serine Amino Acid	CHLAM0282	DNA	8	354	354	Glycine Cleavage System H Protein	CT_282
Serine Amino Acid	CHLAM0432	DNA	13	1494	1494	Serine Hydroxymethyltransferase	CT_432
Signal Transduction	CHLAM0092	DNA	20	1101	1101	GTP Binding Protein	CT_092
Signal Transduction	CHLAM0145	DNA	22	1845	1845	Serine/threonine Protein Kinase	CT_145
Signal Transduction	CHLAM0218	DNA	10	852	852	SurE-like Acid Phosphatase	CT_218
Signal Transduction	CHLAM0235	DNA	11	414	414	cAMP-Dependent Protein Kinase Regulatory Subunit	CT_235
Signal Transduction	CHLAM0259	DNA	12	747	747	PP2C phosphatase family	CT_259
Signal Transduction	CHLAM0290	DNA	16	666	678	PTS IIA Protein + HTH DNA-Binding Domain	CT_290
Signal Transduction	CHLAM0291	DNA	13	477	477	PTS IIA Protein	CT_291
Signal Transduction	CHLAM0301	DNA	42	2805	2805	S/T Protein Kinase	CT_301
Signal Transduction	CHLAM0336	DNA	24	1716	1716	PTS PEP Phosphotransferase	CT_336
Signal Transduction	CHLAM0337	DNA	10	330	330	PTS Phosphocarrier Protein Hpr	CT_337
Signal Transduction	CHLAM0379	DNA	27	1344	1353	GTP Binding Protein	CT_379
Signal Transduction	CHLAM0418	DNA	16	1008	1008	GTP Binding Protein	CT_418
Signal Transduction	CHLAM0467	DNA	13	1059	1059	2-component regulatory system-sensor histidine kinase	CT_467
Signal Transduction	CHLAM0664	DNA	46	2490	2490	adenylate cyclase-like protein	CT_664
Signal Transduction	CHLAM0673	DNA	21	1473	1473	S/T Protein Kinase	CT_673
Signal Transduction	CHLAM0683	DNA	26	1008	1008	TPR-motif protein	CT_683
Signal Transduction	CHLAM0698	DNA	19	1335	1335	Thiophene/Furan Oxidation Protein	CT_698
Signal Transduction	CHLAM0703	DNA	20	1473	1473	GTPase/GTP-binding protein	CT_703
Specific Proteins	CHLAM0080	DNA	4	294	294	hypothetical protein	CT_080
Specific Proteins	CHLAM0081	DNA	7	258	321	CHLTR T2 Protein	CT_081
Specific Proteins	CHLAM0109	DNA	18	789	789	CHLPS hypothetical protein	CT_109
Specific Proteins	CHLAM0222	DNA	8	387	390	CHLTR hypothetical protein	CT_222
Specific Proteins	CHLAM0377	DNA	2	141	141	hypothetical protein	CT_377
Specific Proteins	CHLAM0392	DNA	20	1134	1134	hypothetical protein	CT_392
Specific Proteins	CHLAM0446	DNA	7	546	552	CHLPS Euo Protein	CT_446
Specific Proteins	CHLAM0583	DNA	15	792	792	CHLTR Plasmid Paralog	CT_583
Specific Proteins	CHLAM0622	DNA	45	1941	1962	CHLPN 76kDa Homolog	CT_622
Specific Proteins	CHLAM0623	DNA	24	1299	1302	CHLPN 76kDa Homolog	CT_623
Specific Proteins	CHLAM0744	DNA	9	2466	2469	CHLTR possible phosphoprotein	CT_744
TCA Cycle	CHLAM0054	DNA	38	2712	2718	Oxoglutarate Dehydrogenase	CT_054
TCA Cycle	CHLAM0055	DNA	19	1095	1101	Dihydrolipoamide Succinyltransferase	CT_055
TCA Cycle	CHLAM0376	DNA	14	981	981	Malate Dehydrogenase	CT_376
TCA Cycle	CHLAM0390	DNA	20	1185	1185	Aspartate Aminotransferase	CT_390
TCA Cycle	CHLAM0400	DNA	26	1167	1167	Dihydrolipoamide Succinyltransferase	CT_400
TCA Cycle	CHLAM0591	DNA	16	699	699	Succinate Dehydrogenase	CT_591
TCA Cycle	CHLAM0592	DNA	17	1722	1881	Succinate Dehydrogenase	CT_592
TCA Cycle	CHLAM0593	DNA	11	564	570	Succinate Dehydrogenase	CT_593
TCA Cycle	CHLAM0821	DNA	16	1161	1161	Succinyl-CoA Synthetase, Beta	CT_821
TCA Cycle	CHLAM0822	DNA	17	876	876	Succinyl-CoA Synthetase, Alpha	CT_822
TCA Cycle	CHLAM0855	DNA	20	1392	1392	Fumarate Hydratase	CT_855
Transport Related Proteins	CHLAM0034	DNA	17	1026	1026	Cationic Amino Acid Transporter	CT_034
Transport Related Proteins	CHLAM0067	DNA	16	981	981	Solute Protein Binding Family	CT_067
Transport Related Proteins	CHLAM0068	DNA	9	780	780	rRNA methylase	CT_068
Transport Related Proteins	CHLAM0069	DNA	15	1356	1356	Integral Membrane Protein	CT_069
Transport Related Proteins	CHLAM0070	DNA	22	957	957	Integral Membrane Protein	CT_070
Transport Related Proteins	CHLAM0129	DNA	10	645	645	ABC Amino Acid Transporter Permease	CT_129
Transport Related Proteins	CHLAM0130	DNA	12	702	702	ABC Amino Acid Transporter ATPase	CT_130
Transport Related Proteins	CHLAM0139	DNA	20	1278	1281	Oligopeptide Binding Protein	CT_139
Transport Related Proteins	CHLAM0152	DNA	6	678	678	ABC Transporter ATPase	CT_152
Transport Related Proteins	CHLAM0175	DNA	19	1590	1590	Oligopeptide binding protein permease	CT_175
Transport Related Proteins	CHLAM0180	DNA	21	693	693	ABC Transport ATPase (Nitrate/Fe)	CT_180
Transport Related Proteins	CHLAM0194	DNA	17	1413	1413	Mg++ Transporter (CBS Domain)	CT_194
Transport Related Proteins	CHLAM0198	DNA	23	1557	1557	Oligopeptide Binding Protein	CT_198
Transport Related Proteins	CHLAM0199	DNA	16	942	942	Oligopeptide Permease	CT_199
Transport Related Proteins	CHLAM0200	DNA	9	846	846	Oligopeptide Permease	CT_200
Transport Related Proteins	CHLAM0201	DNA	19	834	834	Oligopeptide Transport ATPase	CT_201
Transport Related Proteins	CHLAM0202	DNA	13	744	744	Oligopeptide Transport ATPase	CT_202
Transport Related Proteins	CHLAM0204	DNA	21	1416	1416	Dicarboxylate Translocator	CT_204
Transport Related Proteins	CHLAM0216	DNA	22	1401	1401	Amino Acid Transporter	CT_216
Transport Related Proteins	CHLAM0230	DNA	18	1248	1248	Neutral Amino Acid (Glutamate) Transporter	CT_230
Transport Related Proteins	CHLAM0231	DNA	23	1473	1473	Sodium-dependent amino acid transporter	CT_231
Transport Related Proteins	CHLAM0264	DNA	35	1941	1941	Transport ATP Binding Protein	CT_264
Transport Related Proteins	CHLAM0348	DNA	26	1587	1590	ABC Transporter Protein ATPase	CT_348
Transport Related Proteins	CHLAM0374	DNA	19	1452	1452	Arginine/Ornithine Antiporter	CT_374
Transport Related Proteins	CHLAM0381	DNA	21	774	774	Arginine Binding Protein	CT_381
Transport Related Proteins	CHLAM0401	DNA	17	1239	1239	Glutamate Symport	CT_401
Transport Related Proteins	CHLAM0409	DNA	19	1362	1362	Amino acid permease	CT_409
Transport Related Proteins	CHLAM0415	DNA	13	831	831	Solute-binding protein	CT_415
Transport Related Proteins	CHLAM0416	DNA	8	711	711	ABC Transporter ATPase	CT_416
Transport Related Proteins	CHLAM0417	DNA	17	882	882	Metal Transport Protein	CT_417
Transport Related Proteins	CHLAM0478	DNA	32	1734	1737	Oligopeptide Permease	CT_478
Transport Related Proteins	CHLAM0479	DNA	19	1479	1479	Oligopeptide Permease	CT_479
Transport Related Proteins	CHLAM0480	DNA	36	2091	2094	oligopeptide Binding Lipoprotein	CT_480
Transport Related Proteins	CHLAM0486	DNA	13	786	786	Glutamine Binding Protein	CT_486
Transport Related Proteins	CHLAM0544	DNA	14	1371	1371	Hexosphosphate Transport	CT_544
Transport Related Proteins	CHLAM0554	DNA	18	1236	1236	Amino Acid (Branched) Transport	CT_554
Transport Related Proteins	CHLAM0596	DNA	8	699	699	polysaccharide transporter	CT_596
Transport Related Proteins	CHLAM0597	DNA	8	408	408	Biopolymer Transport Protein	CT_597
Transport Related Proteins	CHLAM0599	DNA	22	1296	1296	component of a macromolecule transport system	CT_599
Transport Related Proteins	CHLAM0641	DNA	22	1680	1680	predicted Efflux Protein	CT_641
Transport Related Proteins	CHLAM0653	DNA	8	720	720	ABC Transporter ATPase	CT_653
Transport Related Proteins	CHLAM0684	DNA	22	1452	1452	ABC Transporter	CT_684
Transport Related Proteins	CHLAM0685	DNA	16	768	768	ABC Transporter ATPase	CT_685
Transport Related Proteins	CHLAM0686	DNA	28	1188	1188	ABC Transporter Membrane Protein	CT_686
Transport Related Proteins	CHLAM0689	DNA	24	831	831	ABC Transport ATPase	CT_689
Transport Related Proteins	CHLAM0690	DNA	19	966	966	ABC Transport ATPase	CT_690
Transport Related Proteins	CHLAM0692	DNA	24	1281	1281	Phosphate Permease	CT_692
Transport Related Proteins	CHLAM0727	DNA	28	1980	1980	Metal Transport P-type ATPase	CT_727
Transport Related Proteins	CHLAM0735	DNA	28	1368	1368	D-Ala/Gly Permease	CT_735
Transport Related Proteins	CHLAM0817	DNA	24	1197	1197	Tyrosine Transport	CT_817
Transport Related Proteins	CHLAM0818	DNA	29	1194	1194	Tyrosine Transport	CT_818
Transport Related Proteins	CHLAM0819	DNA	7	717	717	Transport Permease	CT_819
Transport Related Proteins	CHLAM0854	DNA	25	1761	1770	ABC transporter permease fused to pyrimidine biosynthesis enzyme	CT_854
Transport Related Proteins	CHLAM0856	DNA	16	1701	1704	Sulfate Transporter	CT_856
Type III Secretion Systems	CHLAM0043	DNA	15	504	504	hypothetical protein	CT_043
Type III Secretion Systems	CHLAM0053	DNA	11	447	447	hypothetical protein	CT_053
Type III Secretion Systems	CHLAM0082	DNA	41	1677	1686	hypothetical protein	CT_082
Type III Secretion Systems	CHLAM0088	DNA	6	441	441	Secretion Chaperone	CT_088
Type III Secretion Systems	CHLAM0089	DNA	33	1266	1266	Low Calcium Response E	CT_089
Type III Secretion Systems	CHLAM0090	DNA	22	2127	2130	Low Calcium Response D	CT_090
Type III Secretion Systems	CHLAM0091	DNA	14	1083	1083	Yop proteins translocation protein U	CT_091
Type III Secretion Systems	CHLAM0105	DNA	36	1965	1989	hypothetical protein	CT_105
Type III Secretion Systems	CHLAM0115	DNA	18	426	483	hypothetical protein	CT_115
Type III Secretion Systems	CHLAM0119	DNA	28	822	822	Inclusion Membrane Protein A	CT_119
Type III Secretion Systems	CHLAM0142	DNA	15	849	858	hypothetical protein	CT_142
Type III Secretion Systems	CHLAM0143	DNA	13	843	843	hypothetical protein	CT_143
Type III Secretion Systems	CHLAM0144	DNA	25	858	867	hypothetical protein	CT_144
Type III Secretion Systems	CHLAM0147	DNA	73	4347	4350	hypothetical protein	CT_147
Type III Secretion Systems	CHLAM0156	DNA	10	339	342	hypothetical protein	CT_156
Type III Secretion Systems	CHLAM0161	DNA	22	741	747	hypothetical protein	CT_161
Type III Secretion Systems	CHLAM0163	DNA	34	1530	1647	hypothetical protein	CT_163
Type III Secretion Systems	CHLAM0223	DNA	42	807	813	hypothetical protein	CT_223
Type III Secretion Systems	CHLAM0228	DNA	16	591	591	hypothetical protein	CT_228
Type III Secretion Systems	CHLAM0229	DNA	43	648	648	hypothetical protein	CT_229
Type III Secretion Systems	CHLAM0260	DNA	4	492	492	hypothetical protein	CT_260
Type III Secretion Systems	CHLAM0274	DNA	7	420	420	hypothetical protein	CT_274
Type III Secretion Systems	CHLAM0383	DNA	11	732	732	hypothetical protein	CT_383
Type III Secretion Systems	CHLAM0429	DNA	18	990	990	hypothetical protein	CT_429
Type III Secretion Systems	CHLAM0456	DNA	17	3006	3033	hypothetical protein	CT_456
Type III Secretion Systems	CHLAM0473	DNA	6	315	315	hypothetical protein	CT_473
Type III Secretion Systems	CHLAM0529	DNA	23	897	897	hypothetical protein	CT_529
Type III Secretion Systems	CHLAM0559	DNA	27	978	981	Yop proteins translocation lipoprotein J	CT_559
Type III Secretion Systems	CHLAM0561	DNA	16	672	672	Yop proteins translocation protein L	CT_561
Type III Secretion Systems	CHLAM0562	DNA	12	921	921	Yop proteins translocation protein R	CT_562
Type III Secretion Systems	CHLAM0563	DNA	9	285	285	Yop proteins translocation protein S	CT_563
Type III Secretion Systems	CHLAM0564	DNA	13	870	870	Yop proteins translocation protein T	CT_564
Type III Secretion Systems	CHLAM0576	DNA	12	699	699	Low Calcium Response Protein H	CT_576
Type III Secretion Systems	CHLAM0578	DNA	18	1443	1476	hypothetical protein	CT_578
Type III Secretion Systems	CHLAM0579	DNA	20	1320	1320	hypothetical protein	CT_579
Type III Secretion Systems	CHLAM0584	DNA	6	552	552	hypothetical protein	CT_584
Type III Secretion Systems	CHLAM0618	DNA	23	801	801	hypothetical protein	CT_618
Type III Secretion Systems	CHLAM0620	DNA	25	2517	2517	hypothetical protein	CT_620
Type III Secretion Systems	CHLAM0621	DNA	42	2499	2499	hypothetical protein	CT_621
Type III Secretion Systems	CHLAM0622	DNA	45	1941	1962	CHLPN 76kDa Homolog	CT_622
Type III Secretion Systems	CHLAM0656	DNA	4	294	294	hypothetical protein	CT_656
Type III Secretion Systems	CHLAM0663	DNA	16	402	402	hypothetical protein	CT_663
Type III Secretion Systems	CHLAM0665	DNA	4	252	252	hypothetical protein	CT_665
Type III Secretion Systems	CHLAM0666	DNA	8	252	252	hypothetical protein	CT_666
Type III Secretion Systems	CHLAM0669	DNA	23	1329	1329	Yops secretion ATPase	CT_669
Type III Secretion Systems	CHLAM0672	DNA	31	1122	1122	Flagellar Motor Switch Domain/YscQ family	CT_672
Type III Secretion Systems	CHLAM0674	DNA	45	2766	2766	probable Yop proteins translocation protein C/general secretion pathway protein	CT_674
Type III Secretion Systems	CHLAM0694	DNA	24	969	972	hypothetical protein	CT_694
Type III Secretion Systems	CHLAM0711	DNA	29	2304	2304	hypothetical protein	CT_711
Type III Secretion Systems	CHLAM0737	DNA	7	660	660	SET Domain protein	CT_737
Type III Secretion Systems	CHLAM0813	DNA	21	795	795	hypothetical protein	CT_813
Type III Secretion Systems	CHLAM0847	DNA	13	519	519	hypothetical protein	CT_847
Type III Secretion Systems	CHLAM0849	DNA	5	480	480	hypothetical protein	CT_849
Type III Secretion Systems	CHLAM0860	DNA	29	1482	1482	hypothetical protein	CT_860
Type III Secretion Systems	CHLAM0861	DNA	32	1521	1521	hypothetical protein	CT_861
Type III Secretion Systems	CHLAM0862	DNA	7	597	597	Low Calcium Response Protein H	CT_862
Type III Secretion Systems	CHLAM0867	DNA	24	1020	1020	Membrane Thiol Protease (predicted)	CT_867
Type III Secretion Systems	CHLAM0868	DNA	41	1206	1260	Membrane Thiol Protease (predicted)	CT_868
Other loci	CHLAM0001	DNA	10	270	273	hypothetical protein	CT_001
Other loci	CHLAM0005	DNA	22	1092	1092	hypothetical protein	CT_005
Other loci	CHLAM0006	DNA	10	570	747	hypothetical protein	CT_006
Other loci	CHLAM0007	DNA	23	951	951	hypothetical protein	CT_007
Other loci	CHLAM0011	DNA	36	1170	1257	hypothetical protein	CT_011
Other loci	CHLAM0012	DNA	15	795	795	hypothetical protein	CT_012
Other loci	CHLAM0016	DNA	18	729	729	hypothetical protein	CT_016
Other loci	CHLAM0017	DNA	29	1302	1302	hypothetical protein	CT_017
Other loci	CHLAM0018	DNA	14	474	474	hypothetical protein	CT_018
Other loci	CHLAM0019	DNA	39	3111	3126	Isoleucyl-tRNA Synthetase	CT_019
Other loci	CHLAM0020	DNA	31	1884	1887	Signal Peptidase I	CT_020
Other loci	CHLAM0021	DNA	14	744	744	hypothetical protein	CT_021
Other loci	CHLAM0025	DNA	30	1347	1347	Signal Recognition Particle GTPase	CT_025
Other loci	CHLAM0031	DNA	6	303	303	hypothetical protein	CT_031
Other loci	CHLAM0032	DNA	30	1653	1653	Methionyl-tRNA Synthetase	CT_032
Other loci	CHLAM0036	DNA	19	1125	1212	hypothetical protein	CT_036
Other loci	CHLAM0037	DNA	8	207	369	hypothetical protein	CT_037
Other loci	CHLAM0038	DNA	9	345	351	hypothetical protein	CT_038
Other loci	CHLAM0041	DNA	14	813	813	hypothetical protein	CT_041
Other loci	CHLAM0047	DNA	15	945	945	hypothetical protein	CT_047
Other loci	CHLAM0049	DNA	25	1455	1479	hypothetical protein	CT_049
Other loci	CHLAM0050	DNA	35	1611	1749	hypothetical protein	CT_050
Other loci	CHLAM0051	DNA	48	1203	1698	hypothetical protein	CT_051
Other loci	CHLAM0056	DNA	10	732	732	hypothetical protein	CT_056
Other loci	CHLAM0058	DNA	36	1092	1104	hypothetical protein	CT_058
Other loci	CHLAM0060	DNA	17	1818	1818	Flagellar Secretion Protein	CT_060
Other loci	CHLAM0062	DNA	27	1239	1239	tyrosyl tRNA Synthetase	CT_062
Other loci	CHLAM0064	DNA	27	1809	1809	GTPase	CT_064
Other loci	CHLAM0066	DNA	10	477	477	hypothetical protein	CT_066
Other loci	CHLAM0071	DNA	17	1140	1140	hypothetical protein	CT_071
Other loci	CHLAM0073	DNA	16	978	984	predicted OMP l	CT_073
Other loci	CHLAM0077	DNA	15	951	951	hypothetical protein	CT_077
Other loci	CHLAM0079	DNA	11	444	444	hypothetical protein	CT_079
Other loci	CHLAM0083	DNA	11	483	483	hypothetical protein	CT_083
Other loci	CHLAM0085	DNA	31	1740	1740	hypothetical protein	CT_085
Other loci	CHLAM0101	DNA	6	294	462	hypothetical protein	CT_101
Other loci	CHLAM0102	DNA	8	462	462	hypothetical protein	CT_102
Other loci	CHLAM0108	DNA	17	756	756	ACR family	CT_108
Other loci	CHLAM0114	DNA	25	1461	1461	hypothetical protein	CT_114
Other loci	CHLAM0116	DNA	19	396	399	hypothetical protein	CT_116
Other loci	CHLAM0117	DNA	15	303	315	hypothetical protein	CT_117
Other loci	CHLAM0118	DNA	16	504	504	hypothetical protein	CT_118
Other loci	CHLAM0120	DNA	5	198	276	hypothetical protein	CT_120
Other loci	CHLAM0131	DNA	34	3417	3417	Possible Transmembrane Protein	CT_131
Other loci	CHLAM0132	DNA	12	1278	1278	hypothetical protein	CT_132
Other loci	CHLAM0134	DNA	12	414	414	hypothetical protein	CT_134
Other loci	CHLAM0135	DNA	27	1083	1086	hypothetical protein	CT_135
Other loci	CHLAM0140	DNA	16	687	687	hypothetical protein	CT_140
Other loci	CHLAM0141	DNA	14	447	447	Protein Translocase	CT_141
Other loci	CHLAM0151	DNA	31	1512	1512	hypothetical protein	CT_151
Other loci	CHLAM0153	DNA	37	2433	2433	hypothetical protein	CT_153
Other loci	CHLAM0159	DNA	19	810	933	hypothetical protein	CT_159
Other loci	CHLAM0160	DNA	11	471	504	hypothetical protein	CT_160
Other loci	CHLAM0162	DNA	5	240	249	hypothetical protein	CT_162
Other loci	CHLAM0164	DNA	5	261	261	hypothetical protein	CT_164
Other loci	CHLAM0165	DNA	5	447	447	hypothetical protein	CT_165
Other loci	CHLAM0166	DNA	13	1919	1922	hypothetical protein	CT_166
Other loci	CHLAM0167	DNA	8	1332	1332	hypothetical protein	CT_167
Other loci	CHLAM0168	DNA	7	303	303	hypothetical protein	CT_168
Other loci	CHLAM0172	DNA	9	492	492	hypothetical protein	CT_172
Other loci	CHLAM0173	DNA	8	273	273	hypothetical protein	CT_173
Other loci	CHLAM0174	DNA	7	456	456	hypothetical protein	CT_174
Other loci	CHLAM0178	DNA	21	1215	1215	hypothetical protein	CT_178
Other loci	CHLAM0179	DNA	10	513	513	hypothetical protein	CT_179
Other loci	CHLAM0181	DNA	19	711	711	hypothetical protein	CT_181
Other loci	CHLAM0182	DNA	12	765	765	CMP-2-keto-3-deoxyoctulosonic acid synthetase	CT_182
Other loci	CHLAM0184	DNA	8	447	447	YqgF Family	CT_184
Other loci	CHLAM0191	DNA	8	351	351	hypothetical protein	CT_191
Other loci	CHLAM0192	DNA	20	696	774	hypothetical protein	CT_192
Other loci	CHLAM0195	DNA	51	1092	1092	hypothetical protein	CT_195
Other loci	CHLAM0196	DNA	5	321	321	hypothetical protein	CT_196
Other loci	CHLAM0203	DNA	14	756	756	hypothetical protein	CT_203
Other loci	CHLAM0208	DNA	21	1296	1296	KDO Transferase	CT_208
Other loci	CHLAM0209	DNA	30	2460	2460	Leucyl tRNA Synthetase	CT_209
Other loci	CHLAM0211	DNA	12	570	570	hypothetical protein	CT_211
Other loci	CHLAM0212	DNA	10	444	447	hypothetical protein	CT_212
Other loci	CHLAM0214	DNA	33	1644	1647	hypothetical protein	CT_214
Other loci	CHLAM0219	DNA	14	909	909	4-hydroxybenzoate octaphenyltransferase	CT_219
Other loci	CHLAM0221	DNA	23	885	897	hypothetical protein	CT_221
Other loci	CHLAM0224	DNA	12	444	444	hypothetical protein	CT_224
Other loci	CHLAM0225	DNA	10	369	369	hypothetical protein	CT_225
Other loci	CHLAM0226	DNA	14	498	531	hypothetical protein	CT_226
Other loci	CHLAM0227	DNA	11	402	402	hypothetical protein	CT_227
Other loci	CHLAM0234	DNA	38	2784	2787	C. psittaci hypothetical protein	CT_234
Other loci	CHLAM0242	DNA	6	522	522	OmpH-Like Outer Membrane Protein	CT_242
Other loci	CHLAM0243	DNA	15	1065	1065	UDP-3-O-[3-hydroxymyristoyl] glucosamine N-acyltransferase	CT_243
Other loci	CHLAM0244	DNA	21	1185	1197	hypothetical protein	CT_244
Other loci	CHLAM0249	DNA	23	351	351	hypothetical protein	CT_249
Other loci	CHLAM0251	DNA	37	2364	2364	60kDa Inner Membrane Protein	CT_251
Other loci	CHLAM0253	DNA	10	648	648	hypothetical protein	CT_253
Other loci	CHLAM0254	DNA	15	771	771	hypothetical protein	CT_254
Other loci	CHLAM0255	DNA	7	384	384	hypothetical protein	CT_255
Other loci	CHLAM0257	DNA	14	1215	1215	hypothetical protein	CT_257
Other loci	CHLAM0262	DNA	18	771	771	hypothetical protein	CT_262
Other loci	CHLAM0263	DNA	9	591	591	hypothetical protein	CT_263
Other loci	CHLAM0266	DNA	23	1182	1182	hypothetical protein	CT_266
Other loci	CHLAM0271	DNA	5	288	288	hypothetical protein	CT_271
Other loci	CHLAM0273	DNA	13	567	567	hypothetical protein	CT_273
Other loci	CHLAM0276	DNA	10	585	585	hypothetical protein	CT_276
Other loci	CHLAM0277	DNA	15	660	660	hypothetical protein	CT_277
Other loci	CHLAM0283	DNA	22	2073	2097	hypothetical protein	CT_283
Other loci	CHLAM0288	DNA	42	1692	1695	hypothetical protein	CT_288
Other loci	CHLAM0289	DNA	37	1140	1176	hypothetical protein	CT_289
Other loci	CHLAM0296	DNA	14	468	468	hypothetical protein	CT_296
Other loci	CHLAM0300	DNA	8	342	348	hypothetical protein	CT_300
Other loci	CHLAM0302	DNA	42	2820	2820	Valyl tRNA Synthetase	CT_302
Other loci	CHLAM0303	DNA	8	516	516	hypothetical protein	CT_303
Other loci	CHLAM0309	DNA	14	801	801	hypothetical protein	CT_309
Other loci	CHLAM0311	DNA	15	711	711	hypothetical protein	CT_311
Other loci	CHLAM0321	DNA	5	249	249	Preprotein translocase subunit	CT_321
Other loci	CHLAM0324	DNA	13	912	912	hypothetical protein	CT_324
Other loci	CHLAM0325	DNA	6	447	447	hypothetical protein	CT_325
Other loci	CHLAM0326	DNA	8	1692	1692	hypothetical protein	CT_326
Other loci	CHLAM0330	DNA	8	273	273	hypothetical protein	CT_330
Other loci	CHLAM0335	DNA	2	291	291	hypothetical protein	CT_335
Other loci	CHLAM0338	DNA	11	462	462	hypothetical protein	CT_338
Other loci	CHLAM0339	DNA	22	1530	1530	hypothetical protein	CT_339
Other loci	CHLAM0345	DNA	14	366	366	hypothetical protein	CT_345
Other loci	CHLAM0349	DNA	12	591	591	Maf-type protein	CT_349
Other loci	CHLAM0350	DNA	17	1701	1701	hypothetical protein	CT_350
Other loci	CHLAM0351	DNA	26	2094	2103	hypothetical protein	CT_351
Other loci	CHLAM0352	DNA	11	306	306	hypothetical protein	CT_352
Other loci	CHLAM0355	DNA	21	1062	1062	hypothetical protein	CT_355
Other loci	CHLAM0356	DNA	26	2115	2115	multidomain protein family	CT_356
Other loci	CHLAM0357	DNA	10	333	333	hypothetical protein	CT_357
Other loci	CHLAM0358	DNA	20	534	537	hypothetical protein	CT_358
Other loci	CHLAM0359	DNA	15	591	591	hypothetical protein	CT_359
Other loci	CHLAM0360	DNA	15	621	627	hypothetical protein	CT_360
Other loci	CHLAM0365	DNA	21	1728	1728	hypothetical protein	CT_365
Other loci	CHLAM0371	DNA	10	786	786	hypothetical protein	CT_371
Other loci	CHLAM0372	DNA	22	1329	1329	hypothetical protein	CT_372
Other loci	CHLAM0373	DNA	15	588	588	hypothetical protein	CT_373
Other loci	CHLAM0384	DNA	16	1620	1620	hypothetical protein	CT_384
Other loci	CHLAM0387	DNA	25	2076	2076	hypothetical protein	CT_387
Other loci	CHLAM0388	DNA	6	348	348	hypothetical protein	CT_388
Other loci	CHLAM0389	DNA	15	1227	1227	hypothetical protein	CT_389
Other loci	CHLAM0391	DNA	14	1008	1008	hypothetical protein	CT_391
Other loci	CHLAM0393	DNA	25	1746	1746	Prolyl tRNA Synthetase	CT_393
Other loci	CHLAM0398	DNA	15	765	765	hypothetical protein	CT_398
Other loci	CHLAM0406	DNA	6	465	465	hypothetical protein	CT_406
Other loci	CHLAM0408	DNA	13	504	504	Lipoprotein Signal Peptidase	CT_408
Other loci	CHLAM0411	DNA	18	1824	1824	Lipid A Disaccharide Synthase	CT_411
Other loci	CHLAM0421	DNA	12	702	702	hypothetical protein	CT_421
Other loci	CHLAM0425	DNA	27	1866	1866	hypothetical protein	CT_425
Other loci	CHLAM0427	DNA	9	822	822	hypothetical protein	CT_427
Other loci	CHLAM0433	DNA	16	672	672	hypothetical protein	CT_433
Other loci	CHLAM0434	DNA	15	537	537	YgbB family	CT_434
Other loci	CHLAM0440	DNA	3	339	339	hypothetical protein	CT_440
Other loci	CHLAM0445	DNA	19	1521	1521	Glutamyl-tRNA Synthetase	CT_445
Other loci	CHLAM0448	DNA	47	4203	4203	SecD/SecF fusion protein	CT_448
Other loci	CHLAM0449	DNA	7	333	333	hypothetical protein	CT_449
Other loci	CHLAM0450	DNA	11	762	762	YaeS family	CT_450
Other loci	CHLAM0454	DNA	23	1692	1692	Arginyl tRNA Transferase	CT_454
Other loci	CHLAM0457	DNA	13	717	717	YebC family	CT_457
Other loci	CHLAM0465	DNA	9	642	642	hypothetical protein	CT_465
Other loci	CHLAM0466	DNA	7	330	330	hypothetical protein	CT_466
Other loci	CHLAM0469	DNA	10	537	537	hypothetical protein	CT_469
Other loci	CHLAM0470	DNA	8	732	732	hypothetical protein	CT_470
Other loci	CHLAM0471	DNA	16	603	603	hypothetical protein	CT_471
Other loci	CHLAM0472	DNA	13	795	795	hypothetical protein	CT_472
Other loci	CHLAM0474	DNA	14	930	930	hypothetical protein	CT_474
Other loci	CHLAM0475	DNA	35	2373	2373	phenylalanyl tRNA Synthetase Beta	CT_475
Other loci	CHLAM0476	DNA	17	966	966	hypothetical protein	CT_476
Other loci	CHLAM0477	DNA	15	513	513	Methylated-DNA protein - cysteine methyltransferase	CT_477
Other loci	CHLAM0481	DNA	15	732	732	hypothetical protein	CT_481
Other loci	CHLAM0482	DNA	15	654	654	hypothetical protein	CT_482
Other loci	CHLAM0483	DNA	9	366	366	hypothetical protein	CT_483
Other loci	CHLAM0484	DNA	13	999	999	hypothetical protein	CT_484
Other loci	CHLAM0488	DNA	12	735	735	hypothetical protein	CT_488
Other loci	CHLAM0490	DNA	8	252	252	hypothetical protein	CT_490
Other loci	CHLAM0503	DNA	6	555	555	hypothetical protein	CT_503
Other loci	CHLAM0504	DNA	23	867	867	hypothetical protein	CT_504
Other loci	CHLAM0510	DNA	29	1374	1374	Translocase	CT_510
Other loci	CHLAM0531	DNA	11	843	843	Acyl-Carrier UDP-GlcNAc O-Acyltransferase	CT_531
Other loci	CHLAM0533	DNA	14	861	861	UDP-3-O-Acyl GlcNAc Deacetylase	CT_533
Other loci	CHLAM0538	DNA	13	717	717	hypothetical protein	CT_538
Other loci	CHLAM0542	DNA	25	1749	1749	Aspartyl tRNA Synthetase	CT_542
Other loci	CHLAM0543	DNA	15	1287	1287	Histidyl tRNA Synthetase	CT_543
Other loci	CHLAM0546	DNA	16	870	870	predicted OMP	CT_546
Other loci	CHLAM0547	DNA	15	957	957	hypothetical protein	CT_547
Other loci	CHLAM0548	DNA	10	585	585	hypothetical protein	CT_548
Other loci	CHLAM0550	DNA	10	426	426	hypothetical protein	CT_550
Other loci	CHLAM0552	DNA	5	408	408	hypothetical protein	CT_552
Other loci	CHLAM0556	DNA	14	480	480	hypothetical protein	CT_556
Other loci	CHLAM0560	DNA	11	837	837	hypothetical protein	CT_560
Other loci	CHLAM0565	DNA	19	444	447	hypothetical protein	CT_565
Other loci	CHLAM0566	DNA	17	993	993	hypothetical protein	CT_566
Other loci	CHLAM0567	DNA	10	525	525	hypothetical protein	CT_567
Other loci	CHLAM0568	DNA	16	456	459	hypothetical protein	CT_568
Other loci	CHLAM0569	DNA	7	330	330	predicted OMP	CT_569
Other loci	CHLAM0570	DNA	22	1176	1176	Gen. Secretion Protein F	CT_570
Other loci	CHLAM0571	DNA	25	1506	1506	Gen. Secretion Protein E	CT_571
Other loci	CHLAM0572	DNA	37	2283	2283	Gen. Secretion Protein D	CT_572
Other loci	CHLAM0573	DNA	31	1227	1230	hypothetical protein	CT_573
Other loci	CHLAM0577	DNA	4	360	360	hypothetical protein	CT_577
Other loci	CHLAM0580	DNA	24	984	984	hypothetical protein	CT_580
Other loci	CHLAM0581	DNA	21	1908	1908	Threonyl tRNA Synthetase	CT_581
Other loci	CHLAM0585	DNA	16	1041	1041	Tryptophanyl tRNA Synthetase	CT_585
Other loci	CHLAM0589	DNA	32	1809	1809	hypothetical protein	CT_589
Other loci	CHLAM0590	DNA	32	2865	2865	hypothetical protein	CT_590
Other loci	CHLAM0598	DNA	20	708	708	hypothetical protein	CT_598
Other loci	CHLAM0602	DNA	12	393	393	hypothetical protein	CT_602
Other loci	CHLAM0605	DNA	12	1227	1230	hypothetical protein	CT_605
Other loci	CHLAM0606	DNA	9	630	630	hypothetical protein	CT_606
Other loci	CHLAM0610	DNA	14	696	696	hypothetical protein	CT_610
Other loci	CHLAM0611	DNA	12	732	732	hypothetical protein	CT_611
Other loci	CHLAM0616	DNA	26	1290	1290	hypothetical protein	CT_616
Other loci	CHLAM0619	DNA	30	2628	2634	hypothetical protein	CT_619
Other loci	CHLAM0627	DNA	14	984	984	hypothetical protein	CT_627
Other loci	CHLAM0631	DNA	4	255	255	hypothetical protein	CT_631
Other loci	CHLAM0632	DNA	35	1590	1590	hypothetical protein	CT_632
Other loci	CHLAM0635	DNA	11	435	435	hypothetical protein	CT_635
Other loci	CHLAM0638	DNA	1	768	768	hypothetical protein	CT_638
Other loci	CHLAM0642	DNA	13	816	816	hypothetical protein	CT_642
Other loci	CHLAM0645	DNA	5	297	297	hypothetical protein	CT_645
Other loci	CHLAM0646	DNA	31	1380	1383	hypothetical protein	CT_646
Other loci	CHLAM0647	DNA	8	579	579	hypothetical protein	CT_647
Other loci	CHLAM0648	DNA	25	1275	1275	hypothetical protein	CT_648
Other loci	CHLAM0651	DNA	36	1827	1827	hypothetical protein	CT_651
Other loci	CHLAM0654	DNA	17	489	489	hypothetical protein	CT_654
Other loci	CHLAM0655	DNA	13	810	810	KDO Synthetase	CT_655
Other loci	CHLAM0657	DNA	8	318	318	hypothetical protein	CT_657
Other loci	CHLAM0659	DNA	3	237	237	hypothetical protein	CT_659
Other loci	CHLAM0667	DNA	8	450	450	hypothetical protein	CT_667
Other loci	CHLAM0668	DNA	15	672	672	hypothetical protein	CT_668
Other loci	CHLAM0670	DNA	15	507	507	hypothetical protein	CT_670
Other loci	CHLAM0671	DNA	20	849	852	hypothetical protein	CT_671
Other loci	CHLAM0676	DNA	18	522	522	hypothetical protein	CT_676
Other loci	CHLAM0691	DNA	12	675	675	hypothetical protein	CT_691
Other loci	CHLAM0695	DNA	27	1197	1197	hypothetical protein	CT_695
Other loci	CHLAM0696	DNA	20	1179	1179	hypothetical protein	CT_696
Other loci	CHLAM0700	DNA	25	1326	1326	hypothetical protein	CT_700
Other loci	CHLAM0701	DNA	39	2910	2910	Protein Translocase	CT_701
Other loci	CHLAM0702	DNA	10	528	528	hypothetical protein	CT_702
Other loci	CHLAM0707	DNA	26	1329	1329	Trigger Factor-peptidyl prolyl isomerase	CT_707
Other loci	CHLAM0712	DNA	16	1173	1173	hypothetical protein	CT_712
Other loci	CHLAM0716	DNA	9	366	366	hypothetical protein	CT_716
Other loci	CHLAM0717	DNA	16	1305	1305	Flagellum-specific ATP Synthase	CT_717
Other loci	CHLAM0718	DNA	9	525	525	hypothetical protein	CT_718
Other loci	CHLAM0724	DNA	16	525	525	hypothetical protein	CT_724
Other loci	CHLAM0728	DNA	10	747	747	hypothetical protein	CT_728
Other loci	CHLAM0729	DNA	20	1287	1287	Seryl tRNA Synthetase	CT_729
Other loci	CHLAM0733	DNA	20	1347	1347	hypothetical protein	CT_733
Other loci	CHLAM0734	DNA	15	657	675	hypothetical protein	CT_734
Other loci	CHLAM0741	DNA	7	345	345	hypothetical protein	CT_741
Other loci	CHLAM0749	DNA	33	2625	2628	Alanyl tRNA Synthetase	CT_749
Other loci	CHLAM0753	DNA	2	225	225	hypothetical protein	CT_753
Other loci	CHLAM0763	DNA	7	420	420	hypothetical protein	CT_763
Other loci	CHLAM0764	DNA	14	807	807	hypothetical protein	CT_764
Other loci	CHLAM0768	DNA	26	1683	1689	hypothetical protein	CT_768
Other loci	CHLAM0779	DNA	19	690	693	hypothetical protein	CT_779
Other loci	CHLAM0781	DNA	19	1581	1581	Lysyl tRNA Synthetase	CT_781
Other loci	CHLAM0782	DNA	24	1494	1494	Cysteinyl tRNA Synthetase	CT_782
Other loci	CHLAM0788	DNA	10	501	501	leader (60) peptide-periplasmic	CT_788
Other loci	CHLAM0789	DNA	6	234	252	hypothetical protein	CT_789
Other loci	CHLAM0790	DNA	6	495	495	hypothetical protein	CT_790
Other loci	CHLAM0793	DNA	3	270	270	hypothetical protein	CT_793
Other loci	CHLAM0795	DNA	8	492	492	hypothetical protein	CT_795
Other loci	CHLAM0796	DNA	35	3012	3012	Glycyl tRNA Synthetase	CT_796
Other loci	CHLAM0805	DNA	16	1353	1353	hypothetical protein	CT_805
Other loci	CHLAM0809	DNA	9	312	321	hypothetical protein	CT_809
Other loci	CHLAM0814	DNA	3	402	402	hypothetical protein	CT_814
Other loci	CHLAM0825	DNA	15	1284	1284	hypothetical protein	CT_825
Other loci	CHLAM0828	DNA	10	1041	1041	Ribonucleoside Reductase, Small Chain	CT_828
Other loci	CHLAM0832	DNA	7	507	507	Transcription termination factor	CT_832
Other loci	CHLAM0836	DNA	24	1029	1029	Phenylalanyl tRNA Synthetase, Alpha	CT_836
Other loci	CHLAM0837	DNA	23	1977	1977	hypothetical protein	CT_837
Other loci	CHLAM0838	DNA	12	1101	1101	hypothetical protein	CT_838
Other loci	CHLAM0839	DNA	17	1065	1065	hypothetical protein	CT_839
Other loci	CHLAM0845	DNA	5	279	279	hypothetical protein	CT_845
Other loci	CHLAM0846	DNA	15	705	705	hypothetical protein	CT_846
Other loci	CHLAM0848	DNA	11	504	507	hypothetical protein	CT_848
Other loci	CHLAM0850	DNA	13	1218	1218	hypothetical protein	CT_850
Other loci	CHLAM0852	DNA	14	615	642	YhgN family	CT_852
Other loci	CHLAM0853	DNA	13	600	600	hypothetical protein	CT_853
Other loci	CHLAM0857	DNA	16	1266	1266	IM protein	CT_857
Other loci	CHLAM0863	DNA	36	1437	1449	hypothetical protein	CT_863
Other loci	CHLAM0865	DNA	23	990	990	hypothetical protein	CT_865
Other loci	CHLAM0873	DNA	4	318	318	hypothetical protein	CT_873
Other loci	CHLAM0875	DNA	41	1764	1776	hypothetical protein	CT_875
Other loci	CHLAM0876	DNA	4	153	153	hypothetical protein	CT_039.1
Other loci	CHLAM0877	DNA	3	168	171	hypothetical protein	CT_172.1
Other loci	CHLAM0878	DNA	4	141	141	hypothetical protein	CT_222.1
Other loci	CHLAM0879	DNA	5	189	189	hypothetical protein	CT_326.1
Other loci	CHLAM0880	DNA	1	183	183	hypothetical protein	CT_326.2
Other loci	CHLAM0881	DNA	9	288	288	hypothetical protein	CT_357.R
Other loci	CHLAM0882	DNA	6	192	192	hypothetical protein	CT_382.1
Other loci	CHLAM0883	DNA	3	162	162	hypothetical protein	CT_421.1
Other loci	CHLAM0884	DNA	5	162	162	hypothetical protein	CT_421.2
Other loci	CHLAM0885	DNA	8	225	225	hypothetical protein	CT_444.1
Other loci	CHLAM0886	DNA	5	165	165	hypothetical protein	CT_480.1
Other loci	CHLAM0887	DNA	2	150	150	hypothetical protein	CT_496.1
Other loci	CHLAM0888	DNA	1	192	192	hypothetical protein	CT_593.1
Other loci	CHLAM0889	DNA	9	240	240	hypothetical protein	CT_606.1
Other loci	CHLAM0890	DNA	3	210	210	hypothetical protein	CT_638.1
Other loci	CHLAM0891	DNA	2	180	180	hypothetical protein
Other loci	CHLAM0892	DNA	14	288	288	hypothetical protein
Other loci	CHLAM0893	DNA	9	363	363	hypothetical protein
Other loci	CHLAM0894	DNA	7	189	189	hypothetical protein
Other loci	CHLAM0903	DNA	6	5034	5097	polymorphic membrane protein
Other loci	CHLAM0904	DNA	7	2844	2844	polymorphic membrane protein
Other loci	CHLAM0905	DNA	5	2817	2817	polymorphic membrane protein
Other loci	CHLAM0906	DNA	4	2901	2925	polymorphic membrane protein
Other loci	CHLAM0907	DNA	7	3012	3021	polymorphic membrane protein
Other loci	CHLAM0908	DNA	6	3024	3039	polymorphic membrane protein
Other loci	CHLAM0909	DNA	6	2751	2751	polymorphic membrane protein
Other loci	CHLAM0910	DNA	6	2460	2460	polymorphic membrane protein
Other loci	CHLAM0911	DNA	8	3189	3201	polymorphic membrane protein
Other loci	CHLAM0912	DNA	4	2661	2682	polymorphic membrane protein
Other loci	CHLAM0913	DNA	8	2799	2832	polymorphic membrane protein
Other loci	CHLAM0914	DNA	6	2877	2895	polymorphic membrane protein
Other loci	CHLAM0915	DNA	1	4194	4194	polymorphic membrane protein
Other loci	CHLAM0916	DNA	6	2841	2844	polymorphic membrane protein
Other loci	CHLAM0917	DNA	7	4131	4131	polymorphic membrane protein
Other loci	CHLAM0918	DNA	16	5379	5397	polymorphic outer membrane protein
Other loci	CHLAM0919	DNA	12	2802	2802	polymorphic membrane protein A family
Other loci	CHLAM0920	DNA	7	1065	1071	polymorphic outer membrane protein E/F family
Other loci	CHLAM0921	DNA	12	2847	2853	polymorphic outer membrane protein H family
Other loci	CHLAM0922	DNA	12	3084	3147	polymorphic outer membrane protein G family
Other loci	CHLAM0923	DNA	5	2529	2529	polymorphic outer membrane protein G family
Other loci	CHLAM0924	DNA	10	2523	2523	polymorphic outer membrane protein G family
Other loci	CHLAM0925	DNA	12	2550	2550	polymorphic outer membrane protein
Other loci	CHLAM0926	DNA	0			polymorphic outer membrane protein
Other loci	CHLAM0927	DNA	12	2781	2802	polymorphic outer membrane protein G family
Other loci	CHLAM0928	DNA	1	2550	2550	polymorphic outer membrane protein
Other loci	CHLAM0929	DNA	3	2544	2544	polymorphic outer membrane protein
Other loci	CHLAM0930	DNA	10	4596	4605	polymorphic outer membrane protein D family
Other loci	CHLAM0931	DNA	4	2769	2769	Polymorphic Outer Membrane Protein G Family
Other loci	CHLAM0932	DNA	2	2526	2526	Polymorphic Outer Membrane Protein G Family
Other loci	CHLAM0933	DNA	1	534	534	Polymorphic Outer Membrane Protein
Other loci	CHLAM0934	DNA	2	2241	2241	Polymorphic Outer Membrane Protein
Other loci	CHLAM0935	DNA	1	1776	1776	Polymorphic Outer Membrane Protein
Other loci	CHLAM0936	DNA	3	1065	1065	Polymorphic Outer Membrane Protein
Other loci	CHLAM0937	DNA	2	1485	1485	Polymorphic Outer Membrane Protein; Outer membrane protein 11
Other loci	CHLAM0938	DNA	4	897	897	Polymorphic Outer Membrane Protein
Other loci	CHLAM0939	DNA	3	4218	4224	Polymorphic Outer Membrane Protein G/I Family
Other loci	CHLAM0940	DNA	3	2808	2811	Polymorphic Outer Membrane Protein G Family
Other loci	CHLAM0941	DNA	4	2793	2793	Polymorphic Outer Membrane Protein G Family
Other loci	CHLAM0942	DNA	4	2787	2787	Polymorphic Outer Membrane Protein G/I Family
Other loci	CHLAM0943	DNA	2	1377	1377	Polymorphic Outer Membrane Protein
Other loci	CHLAM0944	DNA	1	936	936	Polymorphic Outer Membrane Protein
Other loci	CHLAM0945	DNA	3	2787	2787	Polymorphic Outer Membrane Protein G Family
Other loci	CHLAM0946	DNA	2	1545	1545	Polymorphic Outer Membrane Protein (truncated) A/I Family
Other loci	CHLAM0947	DNA	3	2922	2925	Polymorphic Outer Membrane Protein G Family
Other loci	CHLAM0948	DNA	5	2937	2937	Polymorphic Outer Membrane Protein H Family
Other loci	CHLAM0949	DNA	3	2817	2823	Polymorphic Outer Membrane Protein E Family
Other loci	CHLAM0950	DNA	3	2805	2805	Polymorphic Outer Membrane Protein E Family
Other loci	CHLAM0951	DNA	2	801	801	Polymorphic Outer Membrane Protein E Family
Other loci	CHLAM0952	DNA	1	924	924	Polymorphic Outer Membrane Protein
Other loci	CHLAM0953	DNA	2	1083	1086	Polymorphic Outer Membrane Protein
Other loci	CHLAM0954	DNA	2	2679	2679	Polymorphic Outer Membrane Protein E/F Family
Other loci	CHLAM0955	DNA	3	2844	2844	Polymorphic Outer Membrane Protein A Family
Other loci	CHLAM0956	DNA	4	5172	5190	Polymorphic Outer Membrane Protein B Family
Other loci	CHLAM0957	DNA	4	4830	4830	Polymorphic Outer Membrane Protein D Family
Other loci	ompA	DNA	50	575	584
MLST (Chlamydiales)	gatA	DNA	56	425	425
MLST (Chlamydiales)	oppA	DNA	53	468	492
MLST (Chlamydiales)	hflX	DNA	61	435	438
MLST (Chlamydiales)	gidA	DNA	64	401	474
MLST (Chlamydiales)	enoA	DNA	65	381	381
MLST (Chlamydiales)	hemN	DNA	46	432	432
MLST (Chlamydiales)	fumC	DNA	47	465	467
MLST (C. trachomatis)	glyA	DNA	7	522	522
MLST (C. trachomatis)	mdhC	DNA	4	519	519
MLST (C. trachomatis)	pdhA	DNA	7	549	549
MLST (C. trachomatis)	yhbG	DNA	8	504	504
MLST (C. trachomatis)	pykF	DNA	7	525	525
MLST (C. trachomatis)	lysS	DNA	8	576	576
MLST (C. trachomatis)	leuS	DNA	11	519	519
MLST (C. trachomatis Uppsala)	CT058	DNA	53	592	601
MLST (C. trachomatis Uppsala)	CT144	DNA	30	439	448
MLST (C. trachomatis Uppsala)	CT172	DNA	41	334	670
MLST (C. trachomatis Uppsala)	hctB	DNA	92	408	841
MLST (C. trachomatis Uppsala)	pbpB	DNA	36	602	602
