# Supplementary material for: Genomic analyses of the Chlamydia trachomatis core genome show an association between chromosomal genome, plasmid type and disease
Source: BMC Genomics. 2018 Feb 9;19:130. doi: 10.1186/s12864-018-4522-3 (PMC5810182; doi:10.1186/s12864-018-4522-3)
Supplement: Supplementary file 5 — List of genome genes and functions with respect to the allelic variance. (XLSX 58 kb) [file 12864_2018_4522_MOESM5_ESM.xlsx]

## Sheet: Blad1
Supplementary Table 4
List of genome genes and functions with respect to the allelic variance
scheme	locus	data type	alleles	min length	max_length	full name/product	Number of alleles among included isolates
CHLAM0147	Type III Secretion Systems	DNA	73	4347	4350	hypothetical protein	44
CHLAM0456	Type III Secretion Systems	DNA	17	3006	3033	hypothetical protein	43
CHLAM0682	Peptidoglycan	DNA	57	3243	3243	PBP2-transglycolase/transpeptidase	37
CHLAM0413	Pathogenesis Associated Proteins	DNA	61	5196	5262	Putative outer membrane protein B	36
CHLAM0166	Other loci	DNA	13	1919	1922	hypothetical protein	35
CHLAM0195	Other loci	DNA	51	1092	1092	hypothetical protein	33
CHLAM0105	Type III Secretion Systems	DNA	36	1965	1989	hypothetical protein	32
CHLAM0874	Pathogenesis Associated Proteins	DNA	50	2637	2640	Putative Outer Membrane Protein I	32
CHLAM0681	Membrane Proteins, Lipoproteins, Porins	DNA	82	1161	1209	Major Outer Membrane Protein	31
CHLAM0046	Eukaryotic Type Chromatin Factors	DNA	44	396	720	Histone-like Protein 2	30
CHLAM0314	RNA Associated	DNA	60	4191	4191	RNA Polymerase Beta'	30
CHLAM0592	TCA Cycle	DNA	17	1722	1881	Succinate Dehydrogenase	30
CHLAM0812	Pathogenesis Associated Proteins	DNA	50	4593	4596	Putative Outer Membrane Protein D	30
CHLAM0157	Pathogenesis Associated Proteins	DNA	38	1197	1215	Phospholipase D Endonuclease Superfamily	29
CHLAM0315	RNA Associated	DNA	49	3753	3759	RNA Polymerase Beta	29
CHLAM0555	DNA Replication	DNA	46	3600	3600	SWI/SNF family helicase	29
CHLAM0154	Pathogenesis Associated Proteins	DNA	31	720	1485	Phospholipase D Endonuclease Superfamily	28
CHLAM0333	Nucleotide Excision and Repair	DNA	55	5361	5361	Excinuclease ABC Subunit A	28
CHLAM0414	Pathogenesis Associated Proteins	DNA	52	5313	5355	Putative outer membrane protein C	28
CHLAM0869	Pathogenesis Associated Proteins	DNA	44	2883	2898	Putative Outer Membrane Protein E	28
CHLAM0051	Other loci	DNA	48	1203	1698	hypothetical protein	27
CHLAM0054	TCA Cycle	DNA	38	2712	2718	Oxoglutarate Dehydrogenase	27
CHLAM0288	Other loci	DNA	42	1692	1695	hypothetical protein	27
CHLAM0660	DNA Replication	DNA	37	1473	1473	DNA Gyrase Subunit A	27
CHLAM0664	Signal Transduction	DNA	46	2490	2490	adenylate cyclase-like protein	27
CHLAM0050	Other loci	DNA	35	1611	1749	hypothetical protein	26
CHLAM0661	DNA Replication	DNA	33	1818	1818	DNA Gyrase Subunit B	26
CHLAM0868	Type III Secretion Systems	DNA	41	1206	1260	Membrane Thiol Protease (predicted)	26
CHLAM0011	Other loci	DNA	36	1170	1257	hypothetical protein	25
CHLAM0135	Other loci	DNA	27	1083	1086	hypothetical protein	25
CHLAM0146	DNA Replication	DNA	35	1992	1992	DNA Ligase	25
CHLAM0248	Glycolysis, Gluconeogensis, Glycogen	DNA	39	2445	2445	Glycogen Phosphorylase	25
CHLAM0674	Type III Secretion Systems	DNA	45	2766	2766	probable Yop proteins translocation protein C/general secretion pathway protein	25
CHLAM0708	DNA Replication	DNA	43	3492	3492	SWF/SNF family helicase	25
CHLAM0082	Type III Secretion Systems	DNA	41	1677	1686	hypothetical protein	24
CHLAM0223	Type III Secretion Systems	DNA	42	807	813	hypothetical protein	24
CHLAM0264	Transport Related Proteins	DNA	35	1941	1941	Transport ATP Binding Protein	24
CHLAM0301	Signal Transduction	DNA	42	2805	2805	S/T Protein Kinase	24
CHLAM0589	Other loci	DNA	32	1809	1809	hypothetical protein	24
CHLAM0632	Other loci	DNA	35	1590	1590	hypothetical protein	24
CHLAM0792	Nucleotide Excision and Repair	DNA	30	2463	2463	DNA Mismatch Repair	24
CHLAM0871	Pathogenesis Associated Proteins	DNA	46	2961	3042	Putative Outer Membrane Protein G	24
CHLAM0875	Other loci	DNA	41	1764	1776	hypothetical protein	24
CHLAM0019	Other loci	DNA	39	3111	3126	Isoleucyl-tRNA Synthetase	23
CHLAM0025	Other loci	DNA	30	1347	1347	Signal Recognition Particle GTPase	23
CHLAM0153	Other loci	DNA	37	2433	2433	hypothetical protein	23
CHLAM0326	Other loci	DNA	8	1692	1692	hypothetical protein	23
CHLAM0448	Other loci	DNA	47	4203	4203	SecD/SecF fusion protein	23
CHLAM0493	DNA Replication	DNA	34	2601	2601	DNA Polymerase I	23
CHLAM0545	DNA Replication	DNA	41	3714	3714	DNA Pol III Alpha	23
CHLAM0572	Other loci	DNA	37	2283	2283	Gen. Secretion Protein D	23
CHLAM0622	Type III Secretion Systems	DNA	45	1941	1962	CHLPN 76kDa Homolog	23
CHLAM0639	Recombination	DNA	41	3081	3081	Exodeoxyribonuclease V, Beta	23
CHLAM0020	Other loci	DNA	31	1884	1887	Signal Peptidase I	22
CHLAM0042	Glycolysis, Gluconeogensis, Glycogen	DNA	41	2001	2001	Glycogen Hydrolase (debranching)	22
CHLAM0085	Other loci	DNA	31	1740	1740	hypothetical protein	22
CHLAM0161	Type III Secretion Systems	DNA	22	741	747	hypothetical protein	22
CHLAM0163	Type III Secretion Systems	DNA	34	1530	1647	hypothetical protein	22
CHLAM0302	Other loci	DNA	42	2820	2820	Valyl tRNA Synthetase	22
CHLAM0478	Transport Related Proteins	DNA	32	1734	1737	Oligopeptide Permease	22
CHLAM0590	Other loci	DNA	32	2865	2865	hypothetical protein	22
CHLAM0621	Type III Secretion Systems	DNA	42	2499	2499	hypothetical protein	22
CHLAM0643	DNA Replication	DNA	31	2574	2574	DNA Topoisomerase I-Fused to SWI Domain	22
CHLAM0651	Other loci	DNA	36	1827	1827	hypothetical protein	22
CHLAM0701	Other loci	DNA	39	2910	2910	Protein Translocase	22
CHLAM0806	Protein Folding, Assembly, Modification	DNA	25	2871	2871	Insulinase family/Protease III	22
BACT000002							21
CHLAM0058	Other loci	DNA	36	1092	1104	hypothetical protein	21
CHLAM0096	Peptide Synthesis	DNA	47	2679	2691	Initiation Factor-2	21
CHLAM0131	Other loci	DNA	34	3417	3417	Possible Transmembrane Protein	21
CHLAM0209	Other loci	DNA	30	2460	2460	Leucyl tRNA Synthetase	21
CHLAM0229	Type III Secretion Systems	DNA	43	648	648	hypothetical protein	21
CHLAM0305	Aerobic and ATP Biogenesis	DNA	33	1950	1950	ATP Synthase Subunit I	21
CHLAM0412	Pathogenesis Associated Proteins	DNA	37	2928	2928	Putative outer membrane protein A	21
CHLAM0619	Other loci	DNA	30	2628	2634	hypothetical protein	21
CHLAM0640	Recombination	DNA	43	3015	3024	Exodeoxyribonuclease V, Gamma	21
CHLAM0823	Protein Folding, Assembly, Modification	DNA	16	1494	1494	DO Serine Protease	21
CHLAM0855	TCA Cycle	DNA	20	1392	1392	Fumarate Hydratase	21
CHLAM0863	Other loci	DNA	36	1437	1449	hypothetical protein	21
CHLAM0872	Pathogenesis Associated Proteins	DNA	37	3018	3057	Putative Outer Membrane Protein H	21
BACT000001							20
CHLAM0049	Other loci	DNA	25	1455	1479	hypothetical protein	20
CHLAM0062	Other loci	DNA	27	1239	1239	tyrosyl tRNA Synthetase	20
CHLAM0205	Glycolysis, Gluconeogensis, Glycogen	DNA	42	1662	1662	Fructose-6-P Phosphotransferase	20
CHLAM0207	Glycolysis, Gluconeogensis, Glycogen	DNA	31	1647	1647	Fructose-6-P Phosphotransferase	20
CHLAM0234	Other loci	DNA	38	2784	2787	C. psittaci hypothetical protein	20
CHLAM0289	Other loci	DNA	37	1140	1176	hypothetical protein	20
CHLAM0348	Transport Related Proteins	DNA	26	1587	1590	ABC Transporter Protein ATPase	20
CHLAM0356	Other loci	DNA	26	2115	2115	multidomain protein family	20
CHLAM0370	Aromatic Amino Acids	DNA	24	1437	1443	Shikimate 5-Dehyrogenase	20
CHLAM0475	Other loci	DNA	35	2373	2373	phenylalanyl tRNA Synthetase Beta	20
CHLAM0480	Transport Related Proteins	DNA	36	2091	2094	oligopeptide Binding Lipoprotein	20
CHLAM0679	Peptide Synthesis	DNA	25	849	849	Elongation Factor TS	20
CHLAM0796	Other loci	DNA	35	3012	3012	Glycyl tRNA Synthetase	20
CHLAM0818	Transport Related Proteins	DNA	29	1194	1194	Tyrosine Transport	20
CHLAM0842	RNA Associated	DNA	31	2088	2088	Polyribonucleotide Nucleotidyltransferase	20
CHLAM0854	Transport Related Proteins	DNA	25	1761	1770	ABC transporter permease fused to pyrimidine biosynthesis enzyme	20
CHLAM0866	Glycolysis, Gluconeogensis, Glycogen	DNA	29	2217	2217	1, 4-alpha-glucan branching enzyme	20
CHLAM0867	Type III Secretion Systems	DNA	24	1020	1020	Membrane Thiol Protease (predicted)	20
CHLAM0017	Other loci	DNA	29	1302	1302	hypothetical protein	19
CHLAM0075	DNA Replication	DNA	24	1251	1251	DNA Pol III (beta chain)	19
CHLAM0087	Glycolysis, Gluconeogensis, Glycogen	DNA	28	1581	1584	4-alpha glucanotransferase	19
CHLAM0089	Type III Secretion Systems	DNA	33	1266	1266	Low Calcium Response E	19
CHLAM0113	Protein Folding, Assembly, Modification	DNA	31	2604	2604	Clp Protease ATPase	19
CHLAM0119	Type III Secretion Systems	DNA	28	822	822	Inclusion Membrane Protein A	19
CHLAM0148	Miscellaneous Enzymes/Conserved Proteins	DNA	32	1524	1524	Monooxygenase	19
CHLAM0159	Other loci	DNA	19	810	933	hypothetical protein	19
CHLAM0251	Other loci	DNA	37	2364	2364	60kDa Inner Membrane Protein	19
CHLAM0270	Peptidoglycan	DNA	30	1944	1944	transglycolase/transpeptidase	19
CHLAM0573	Other loci	DNA	31	1227	1230	hypothetical protein	19
CHLAM0580	Other loci	DNA	24	984	984	hypothetical protein	19
CHLAM0652	Recombination	DNA	28	1491	1491	Exodeoxyribonuclease V, Alpha	19
CHLAM0693	Glycolysis, Gluconeogensis, Glycogen	DNA	23	1212	1227	Phosphoglycerate Kinase	19
CHLAM0735	Transport Related Proteins	DNA	28	1368	1368	D-Ala/Gly Permease	19
CHLAM0841	Protein Folding, Assembly, Modification	DNA	30	2742	2745	ATP-dependent zinc protease	19
CHLAM0879	Other loci	DNA	5	189	189	hypothetical protein	19
CHLAM0167	Other loci	DNA	8	1332	1332	hypothetical protein	18
CHLAM0171	Aromatic Amino Acids	DNA	16	759	774	Tryptophan Synthase (Alpha Chain)	18
CHLAM0190	DNA Replication	DNA	33	2415	2415	DNA Gyrase Subunit B	18
CHLAM0192	Other loci	DNA	20	696	774	hypothetical protein	18
CHLAM0214	Other loci	DNA	33	1644	1647	hypothetical protein	18
CHLAM0226	Other loci	DNA	14	498	531	hypothetical protein	18
CHLAM0241	Membrane Proteins, Lipoproteins, Porins	DNA	33	2379	2379	Omp85 Analog	18
CHLAM0329	Nucleotide Excision and Repair	DNA	23	1551	1551	Exodoxyribonuclease VII	18
CHLAM0351	Other loci	DNA	26	2094	2103	hypothetical protein	18
CHLAM0397	RNA Associated	DNA	30	2085	2085	Ribonuclease Family	18
CHLAM0402	Miscellaneous Enzymes/Conserved Proteins	DNA	25	1260	1260	probable tetraacyldisaccharide 4' kinase	18
CHLAM0425	Other loci	DNA	27	1866	1866	hypothetical protein	18
CHLAM0620	Type III Secretion Systems	DNA	25	2517	2517	hypothetical protein	18
CHLAM0634	Aerobic and ATP Biogenesis	DNA	26	1398	1398	NADH-ubiquinone oxidoreductase, alpha chain	18
CHLAM0672	Type III Secretion Systems	DNA	31	1122	1122	Flagellar Motor Switch Domain/YscQ family	18
CHLAM0694	Type III Secretion Systems	DNA	24	969	972	hypothetical protein	18
CHLAM0027	RNA Associated	DNA	29	1059	1059	tRNA (guanine N-1) Methyltransferase	17
CHLAM0032	Other loci	DNA	30	1653	1653	Methionyl-tRNA Synthetase	17
CHLAM0057	Miscellaneous Enzymes/Conserved Proteins	DNA	30	1806	1809	hypothetical protein	17
CHLAM0072	Protein Folding, Assembly, Modification	DNA	26	1860	1860	Metalloprotease	17
CHLAM0107	Nucleotide Excision and Repair	DNA	17	1104	1110	A/G-specific Adenine Glycosylase	17
CHLAM0144	Type III Secretion Systems	DNA	25	858	867	hypothetical protein	17
CHLAM0151	Other loci	DNA	31	1512	1512	hypothetical protein	17
CHLAM0278	Aerobic and ATP Biogenesis	DNA	21	1512	1512	NADH (Ubiquinone) Dehydrogenase	17
CHLAM0286	Protein Folding, Assembly, Modification	DNA	25	2565	2565	ClpC Protease ATPase	17
CHLAM0336	Signal Transduction	DNA	24	1716	1716	PTS PEP Phosphotransferase	17
CHLAM0344	Protein Folding, Assembly, Modification	DNA	22	2460	2460	Lon ATP-dependent protease	17
CHLAM0387	Other loci	DNA	25	2076	2076	hypothetical protein	17
CHLAM0390	TCA Cycle	DNA	20	1185	1185	Aspartate Aminotransferase	17
CHLAM0393	Other loci	DNA	25	1746	1746	Prolyl tRNA Synthetase	17
CHLAM0504	Other loci	DNA	23	867	867	hypothetical protein	17
CHLAM0586	Nucleotide Excision and Repair	DNA	25	2007	2007	Exinuclease ABC Subunit B	17
CHLAM0604	Protein Folding, Assembly, Modification	DNA	25	1602	1602	HSP-60	17
CHLAM0616	Other loci	DNA	26	1290	1290	hypothetical protein	17
CHLAM0636	RNA Associated	DNA	37	2148	2148	Transcription Elongation Factor G	17
CHLAM0675	Miscellaneous Enzymes/Conserved Proteins	DNA	31	1071	1071	Arginine Kinase	17
CHLAM0711	Type III Secretion Systems	DNA	29	2304	2304	hypothetical protein	17
CHLAM0721	Miscellaneous Enzymes/Conserved Proteins	DNA	29	1155	1155	NifS-related protein	17
CHLAM0744	Specific Proteins	DNA	9	2466	2469	CHLTR possible phosphoprotein	17
CHLAM0748	Nucleotide Excision and Repair	DNA	35	3240	3240	Transcription-Repair Coupling	17
CHLAM0749	Other loci	DNA	33	2625	2628	Alanyl tRNA Synthetase	17
CHLAM0781	Other loci	DNA	19	1581	1581	Lysyl tRNA Synthetase	17
CHLAM0782	Other loci	DNA	24	1494	1494	Cysteinyl tRNA Synthetase	17
CHLAM0783	Protein Folding, Assembly, Modification	DNA	31	1050	1053	predicted disulfide bond isomerase	17
CHLAM0817	Transport Related Proteins	DNA	24	1197	1197	Tyrosine Transport	17
CHLAM0860	Type III Secretion Systems	DNA	29	1482	1482	hypothetical protein	17
CHLAM0861	Type III Secretion Systems	DNA	32	1521	1521	hypothetical protein	17
CHLAM0902	Plasmid loci	DNA	22	744	744	conserved hypothetical virulence plasmid protein	17
CHLAM0033	Recombination	DNA	26	2241	2241	Exodeoxyribonuclease V, Alpha	16
CHLAM0052	Porphyrin	DNA	25	1131	1137	Coproporphyrinogen III Oxidase	16
CHLAM0145	Signal Transduction	DNA	22	1845	1845	Serine/threonine Protein Kinase	16
CHLAM0178	Other loci	DNA	21	1215	1215	hypothetical protein	16
CHLAM0183	Pyrimidine Metabolism	DNA	24	1620	1620	CTP Synthetase	16
CHLAM0189	DNA Replication	DNA	28	2511	2511	DNA Gyrase Subunit A	16
CHLAM0216	Transport Related Proteins	DNA	22	1401	1401	Amino Acid Transporter	16
CHLAM0295	Glycolysis, Gluconeogensis, Glycogen	DNA	22	1782	1782	Phosphomannomutase	16
CHLAM0340	Pyruvate Dehydrogenase	DNA	27	2037	2037	(pyruvate) Oxoisovalerate Dehydrogenase Alpha/Beta Fusion	16
CHLAM0347	DNA Replication	DNA	23	948	948	Integrase/recombinase	16
CHLAM0374	Transport Related Proteins	DNA	19	1452	1452	Arginine/Ornithine Antiporter	16
CHLAM0379	Signal Transduction	DNA	27	1344	1353	GTP Binding Protein	16
CHLAM0534	Membrane Proteins, Lipoproteins, Porins	DNA	22	1626	1629	Apolipoprotein N-Acetyltransferase	16
CHLAM0683	Signal Transduction	DNA	26	1008	1008	TPR-motif protein	16
CHLAM0684	Transport Related Proteins	DNA	22	1452	1452	ABC Transporter	16
CHLAM0692	Transport Related Proteins	DNA	24	1281	1281	Phosphate Permease	16
CHLAM0739	Cell Division	DNA	22	2400	2400	Cell Division Protein FtsK	16
CHLAM0776	Fatty Acid and Phospholipid Metabolism	DNA	26	1614	1614	Acylglycerophosphoethanolamine Acyltransferase	16
CHLAM0778	DNA Replication	DNA	29	2262	2262	Primosomal Protein N'	16
CHLAM0779	Other loci	DNA	19	690	693	hypothetical protein	16
CHLAM0794	DNA Replication	DNA	27	1788	1788	DNA Primase	16
CHLAM0816	Peptidoglycan	DNA	24	1821	1821	Glucosamine-Fructose-6-P Aminotransferase	16
CHLAM0824	Protein Folding, Assembly, Modification	DNA	29	2925	2925	Zinc Metalloprotease (insulinase family)	16
CHLAM0827	Both Purine and Pyrimidine Metabolism	DNA	24	3144	3144	Ribonucleoside Reductase, Large Chain	16
BACT000033							15
CHLAM0064	Other loci	DNA	27	1809	1809	GTPase	15
CHLAM0090	Type III Secretion Systems	DNA	22	2127	2130	Low Calcium Response D	15
CHLAM0092	Signal Transduction	DNA	20	1101	1101	GTP Binding Protein	15
CHLAM0097	RNA Associated	DNA	23	1305	1305	Transcription antitermination factor	15
CHLAM0112	Protein Folding, Assembly, Modification	DNA	23	1827	1827	Oligoendopeptidase	15
CHLAM0140	Other loci	DNA	16	687	687	hypothetical protein	15
CHLAM0155	Pathogenesis Associated Proteins	DNA	20	938	942	Phospholipase D Endonuclease Superfamily	15
CHLAM0158	Pathogenesis Associated Proteins	DNA	16	642	718	Phospholipase D endonuclease superfamily	15
CHLAM0185	Pentose Phosphate Pathway	DNA	21	1320	1320	Glucose-6-P Dehyrogenase	15
CHLAM0204	Transport Related Proteins	DNA	21	1416	1416	Dicarboxylate Translocator	15
CHLAM0208	Other loci	DNA	21	1296	1296	KDO Transferase	15
CHLAM0266	Other loci	DNA	23	1182	1182	hypothetical protein	15
CHLAM0354	RNA Associated	DNA	20	834	834	Dimethyladenosine Transferase	15
CHLAM0355	Other loci	DNA	21	1062	1062	hypothetical protein	15
CHLAM0378	Glycolysis, Gluconeogensis, Glycogen	DNA	23	1578	1578	Glucose-6-P Isomerase	15
CHLAM0381	Transport Related Proteins	DNA	21	774	774	Arginine Binding Protein	15
CHLAM0400	TCA Cycle	DNA	26	1167	1167	Dihydrolipoamide Succinyltransferase	15
CHLAM0437	Peptide Synthesis	DNA	28	2085	2085	Elongation Factor G	15
CHLAM0498	Cell Division	DNA	26	1833	1836	FAD-dependent oxidoreductase	15
CHLAM0510	Other loci	DNA	29	1374	1374	Translocase	15
CHLAM0529	Type III Secretion Systems	DNA	23	897	897	hypothetical protein	15
CHLAM0557	Pyruvate Dehydrogenase	DNA	24	1398	1398	Lipoamide Dehydrogenase	15
CHLAM0571	Other loci	DNA	25	1506	1506	Gen. Secretion Protein E	15
CHLAM0641	Transport Related Proteins	DNA	22	1680	1680	predicted Efflux Protein	15
CHLAM0646	Other loci	DNA	31	1380	1383	hypothetical protein	15
CHLAM0648	Other loci	DNA	25	1275	1275	hypothetical protein	15
CHLAM0673	Signal Transduction	DNA	21	1473	1473	S/T Protein Kinase	15
CHLAM0678	Pyrimidine Metabolism	DNA	21	738	738	UMP Kinase	15
CHLAM0695	Other loci	DNA	27	1197	1197	hypothetical protein	15
CHLAM0733	Other loci	DNA	20	1347	1347	hypothetical protein	15
CHLAM0864	DNA Replication	DNA	20	903	903	Integrase/recombinase	15
CHLAM0870	Pathogenesis Associated Proteins	DNA	29	3099	3105	Putative Outer Membrane Protein F	15
CHLAM0014	Electron Transport Chain	DNA	15	1062	1062	Cytochrome Oxidase Subunit II	14
CHLAM0063	Pentose Phosphate Pathway	DNA	24	1443	1443	6-Phosphogluconate Dehydrogenase	14
CHLAM0065	Aerobic and ATP Biogenesis	DNA	19	1581	1590	ADP/ATP Translocase	14
CHLAM0114	Other loci	DNA	25	1461	1461	hypothetical protein	14
CHLAM0149	Miscellaneous Enzymes/Conserved Proteins	DNA	19	948	948	possible hydrolase	14
CHLAM0172	Other loci	DNA	9	492	492	hypothetical protein	14
CHLAM0174	Other loci	DNA	7	456	456	hypothetical protein	14
CHLAM0175	Transport Related Proteins	DNA	19	1590	1590	Oligopeptide binding protein permease	14
CHLAM0181	Other loci	DNA	19	711	711	hypothetical protein	14
CHLAM0197	Protein Folding, Assembly, Modification	DNA	21	1017	1017	O-Sialoglycoprotein Endopeptidase	14
CHLAM0206	Fatty Acid and Phospholipid Metabolism	DNA	19	849	849	predicted acyltransferase family protein	14
CHLAM0249	Other loci	DNA	23	351	351	hypothetical protein	14
CHLAM0252	Membrane Proteins, Lipoproteins, Porins	DNA	22	819	819	Prolipoprotein Diacylglycerol Transferase	14
CHLAM0283	Other loci	DNA	22	2073	2097	hypothetical protein	14
CHLAM0298	Nucleotide Excision and Repair	DNA	21	1365	1365	DNA repair protein	14
CHLAM0331	Pentose Phosphate Pathway	DNA	19	1923	1923	Transketolase	14
CHLAM0332	Glycolysis, Gluconeogensis, Glycogen	DNA	24	1458	1458	Pyruvate Kinase	14
CHLAM0372	Other loci	DNA	22	1329	1329	hypothetical protein	14
CHLAM0389	Other loci	DNA	15	1227	1227	hypothetical protein	14
CHLAM0392	Specific Proteins	DNA	20	1134	1134	hypothetical protein	14
CHLAM0409	Transport Related Proteins	DNA	19	1362	1362	Amino acid permease	14
CHLAM0443	Membrane Proteins, Lipoproteins, Porins	DNA	19	1662	1662	60kDa Cysteine-Rich OMP	14
CHLAM0454	Other loci	DNA	23	1692	1692	Arginyl tRNA Transferase	14
CHLAM0553	RNA Associated	DNA	20	978	1107	RNA Methyltransferase	14
CHLAM0559	Type III Secretion Systems	DNA	27	978	981	Yop proteins translocation lipoprotein J	14
CHLAM0575	Nucleotide Excision and Repair	DNA	17	1731	1746	DNA Mismatch Repair	14
CHLAM0598	Other loci	DNA	20	708	708	hypothetical protein	14
CHLAM0599	Transport Related Proteins	DNA	22	1296	1296	component of a macromolecule transport system	14
CHLAM0624	Pathogenesis Associated Proteins	DNA	26	1611	1611	Integral Membrane Protein	14
CHLAM0662	Porphyrin	DNA	22	1008	1008	Glutamyl tRNA Reductase	14
CHLAM0669	Type III Secretion Systems	DNA	23	1329	1329	Yops secretion ATPase	14
CHLAM0700	Other loci	DNA	25	1326	1326	hypothetical protein	14
CHLAM0704	RNA Associated	DNA	22	1233	1233	Poly A Polymerase	14
CHLAM0707	Other loci	DNA	26	1329	1329	Trigger Factor-peptidyl prolyl isomerase	14
CHLAM0715	Glycolysis, Gluconeogensis, Glycogen	DNA	20	1368	1368	AgX-1 Homolog-UDP-Glucose Pyrophosphorylase	14
CHLAM0717	Other loci	DNA	16	1305	1305	Flagellum-specific ATP Synthase	14
CHLAM0727	Transport Related Proteins	DNA	28	1980	1980	Metal Transport P-type ATPase	14
CHLAM0731	Riboflavin	DNA	23	1275	1275	GTP Cyclohydratase/DHBP Synthase	14
CHLAM0740	Aerobic and ATP Biogenesis	DNA	22	1296	1296	Phenolhydrolase/NADH ubiquinone oxidoreductase	14
CHLAM0750	Pentose Phosphate Pathway	DNA	23	2001	2001	Transketolase	14
CHLAM0755	Protein Folding, Assembly, Modification	DNA	25	1539	1539	HSP60	14
CHLAM0768	Other loci	DNA	26	1683	1689	hypothetical protein	14
CHLAM0791	Nucleotide Excision and Repair	DNA	21	1797	1797	Excinuclease ABC, Subunit C	14
CHLAM0836	Other loci	DNA	24	1029	1029	Phenylalanyl tRNA Synthetase, Alpha	14
CHLAM0837	Other loci	DNA	23	1977	1977	hypothetical protein	14
CHLAM0898	Plasmid loci	DNA	16	1053	1065	conserved hypothetical virulence plasmid protein	14
CHLAM0034	Transport Related Proteins	DNA	17	1026	1026	Cationic Amino Acid Transporter	13
CHLAM0036	Other loci	DNA	19	1125	1212	hypothetical protein	13
CHLAM0045	Protein Folding, Assembly, Modification	DNA	20	1500	1500	Leucyl Aminopeptidase A	13
CHLAM0084	Pathogenesis Associated Proteins	DNA	17	1086	1086	Phopholipase D Superfamily	13
CHLAM0099	Both Purine and Pyrimidine Metabolism	DNA	14	1056	1056	Thioredoxin Reductase	13
CHLAM0106	RNA Associated	DNA	13	825	912	predicted pseudouridine synthetase family	13
CHLAM0124	Fatty Acid and Phospholipid Metabolism	DNA	17	1374	1374	Biotin Carboxylase	13
CHLAM0133	RNA Associated	DNA	15	804	804	predicted rRNA methylase	13
CHLAM0142	Type III Secretion Systems	DNA	15	849	858	hypothetical protein	13
CHLAM0160	Other loci	DNA	11	471	504	hypothetical protein	13
CHLAM0170	Aromatic Amino Acids	DNA	18	1179	1179	Tryptophan Synthase (Beta Chain)	13
CHLAM0180	Transport Related Proteins	DNA	21	693	693	ABC Transport ATPase (Nitrate/Fe)	13
CHLAM0193	RNA Associated	DNA	21	1119	1119	Queuine tRNA Ribosyl Transferase	13
CHLAM0198	Transport Related Proteins	DNA	23	1557	1557	Oligopeptide Binding Protein	13
CHLAM0221	Other loci	DNA	23	885	897	hypothetical protein	13
CHLAM0287	Miscellaneous Enzymes/Conserved Proteins	DNA	24	1077	1077	PP-loop superfamily ATPase	13
CHLAM0313	Pentose Phosphate Pathway	DNA	18	984	984	Transaldolase	13
CHLAM0322	Peptide Synthesis	DNA	19	1185	1185	Elongation Factor Tu	13
CHLAM0358	Other loci	DNA	20	534	537	hypothetical protein	13
CHLAM0360	Other loci	DNA	15	621	627	hypothetical protein	13
CHLAM0365	Other loci	DNA	21	1728	1728	hypothetical protein	13
CHLAM0373	Other loci	DNA	15	588	588	hypothetical protein	13
CHLAM0396	Protein Folding, Assembly, Modification	DNA	19	1983	1983	HSP-70	13
CHLAM0403	RNA Associated	DNA	21	810	810	rRNA Methylase (SpoU family)	13
CHLAM0429	Type III Secretion Systems	DNA	18	990	990	hypothetical protein	13
CHLAM0434	Other loci	DNA	15	537	537	YgbB family	13
CHLAM0435	Phosphorous and Sulphur	DNA	17	1053	1056	Sulfite Reductase	13
CHLAM0441	Protein Folding, Assembly, Modification	DNA	23	1935	1950	Tail-Specific Protease	13
CHLAM0455	Peptidoglycan	DNA	19	1335	1335	UDP-N-Acetylglucosamine Transferase	13
CHLAM0463	RNA Associated	DNA	19	804	804	Pseudouridylate Synthase I	13
CHLAM0486	Transport Related Proteins	DNA	13	786	786	Glutamine Binding Protein	13
CHLAM0507	RNA Associated	DNA	15	1134	1134	RNA Polymerase Alpha	13
CHLAM0542	Other loci	DNA	25	1749	1749	Aspartyl tRNA Synthetase	13
CHLAM0543	Other loci	DNA	15	1287	1287	Histidyl tRNA Synthetase	13
CHLAM0558	Biotin, Lipoate and Ubiquinone	DNA	21	936	936	Lipoate Synthetase	13
CHLAM0565	Other loci	DNA	19	444	447	hypothetical protein	13
CHLAM0574	Protein Folding, Assembly, Modification	DNA	18	1071	1071	Aminopeptidase P	13
CHLAM0578	Type III Secretion Systems	DNA	18	1443	1476	hypothetical protein	13
CHLAM0579	Type III Secretion Systems	DNA	20	1320	1320	hypothetical protein	13
CHLAM0585	Other loci	DNA	16	1041	1041	Tryptophanyl tRNA Synthetase	13
CHLAM0588	RNA Associated	DNA	24	1953	1953	sigma regulatory family protein-PP2C phosphatase (RsbW antagonist)	13
CHLAM0595	Protein Folding, Assembly, Modification	DNA	23	2079	2079	Thio:disulfide Interchange Protein	13
CHLAM0677	Peptide Synthesis	DNA	20	540	540	Ribosome Releasing Factor	13
CHLAM0686	Transport Related Proteins	DNA	28	1188	1188	ABC Transporter Membrane Protein	13
CHLAM0696	Other loci	DNA	20	1179	1179	hypothetical protein	13
CHLAM0698	Signal Transduction	DNA	19	1335	1335	Thiophene/Furan Oxidation Protein	13
CHLAM0703	Signal Transduction	DNA	20	1473	1473	GTPase/GTP-binding protein	13
CHLAM0705	Protein Folding, Assembly, Modification	DNA	24	1260	1260	CLP Protease ATPase	13
CHLAM0730	Riboflavin	DNA	19	1128	1128	Riboflavin Deaminase	13
CHLAM0742	RNA Associated	DNA	17	1191	1191	rRNA Methyltransferse	13
CHLAM0756	Peptidoglycan	DNA	22	1353	1353	UDP-N-acetylmuramoylalanyl-D-glutamyl-2,6-diaminoligase	13
CHLAM0762	Peptidoglycan	DNA	21	2412	2412	UDP-N-acetylmuramate-alanine ligase/D-Ala-D-Ala Ligase	13
CHLAM0766	RNA Associated	DNA	18	1020	1020	tRNA isopentenylpyrophosphate transferase	13
CHLAM0773	Miscellaneous Enzymes/Conserved Proteins	DNA	20	1041	1041	Leucine Dehydrogenase	13
CHLAM0813	Type III Secretion Systems	DNA	21	795	795	hypothetical protein	13
CHLAM0820	Cell Division	DNA	16	855	855	Cell Division Protein FtsY	13
CHLAM0857	Other loci	DNA	16	1266	1266	IM protein	13
CHLAM0858	Protein Folding, Assembly, Modification	DNA	20	1806	1806	predicted Protease containing IRBP and DHR domains	13
CHLAM0873	Other loci	DNA	4	318	318	hypothetical protein	13
CHLAM0877	Other loci	DNA	3	168	171	hypothetical protein	13
CHLAM0895	Plasmid loci	DNA	16	783	918	putative virulence plasmid integrase	13
CHLAM0901	Plasmid loci	DNA	16	795	795	putative plasmid partitioning protein, ParA	13
BACT000003							12
BACT000030							12
CHLAM0003	Amino Acyl tRNA Synthesis	DNA	20	1476	1479	Glu-tRNA Gln Amidotransferase (A subunit)	12
CHLAM0007	Other loci	DNA	23	951	951	hypothetical protein	12
CHLAM0015	Miscellaneous Enzymes/Conserved Proteins	DNA	21	1305	1305	ATPase	12
CHLAM0073	Other loci	DNA	16	978	984	predicted OMP l	12
CHLAM0081	Specific Proteins	DNA	7	258	321	CHLTR T2 Protein	12
CHLAM0115	Type III Secretion Systems	DNA	18	426	483	hypothetical protein	12
CHLAM0139	Transport Related Proteins	DNA	20	1278	1281	Oligopeptide Binding Protein	12
CHLAM0141	Other loci	DNA	14	447	447	Protein Translocase	12
CHLAM0143	Type III Secretion Systems	DNA	13	843	843	hypothetical protein	12
CHLAM0165	Other loci	DNA	5	447	447	hypothetical protein	12
CHLAM0199	Transport Related Proteins	DNA	16	942	942	Oligopeptide Permease	12
CHLAM0210	Porphyrin	DNA	16	1269	1269	Glutamate-1-semialdehyde-2,1-aminomutase	12
CHLAM0228	Type III Secretion Systems	DNA	16	591	591	hypothetical protein	12
CHLAM0231	Transport Related Proteins	DNA	23	1473	1473	Sodium-dependent amino acid transporter	12
CHLAM0233	Pathogenesis Associated Proteins	DNA	27	537	537	Inclusion Membrane Protein C	12
CHLAM0245	Pyruvate Dehydrogenase	DNA	15	1023	1023	Pyruvate Dehydrogenase Alpha	12
CHLAM0247	Pyruvate Dehydrogenase	DNA	19	1290	1290	Dihydrolipoamide Acetyltransferase	12
CHLAM0250	DNA Replication	DNA	17	1371	1371	Replication Initiation Factor	12
CHLAM0258	Miscellaneous Enzymes/Conserved Proteins	DNA	19	1125	1125	NifS family of pyridoxal phosphate-dependent enzymes	12
CHLAM0284	Pathogenesis Associated Proteins	DNA	16	1425	1425	Phospholipase D superfamily	12
CHLAM0320	RNA Associated	DNA	20	549	549	Transcriptional termination protein	12
CHLAM0324	Other loci	DNA	13	912	912	hypothetical protein	12
CHLAM0341	Protein Folding, Assembly, Modification	DNA	22	1179	1179	Heat Shock Protein J	12
CHLAM0361	Aspartate Amino Acid	DNA	21	861	861	Dihydrodipicolinate Synthase	12
CHLAM0362	Aspartate Amino Acid	DNA	19	1296	1296	Aspartokinase III	12
CHLAM0375	Miscellaneous Enzymes/Conserved Proteins	DNA	20	1059	1059	predicted D-Amino Acid Dehydrogenase	12
CHLAM0404	Miscellaneous Enzymes/Conserved Proteins	DNA	15	828	828	SAM dependent methyltransferase	12
CHLAM0442	Membrane Proteins, Lipoproteins, Porins	DNA	15	453	459	15kDa Cysteine-Rich Protein	12
CHLAM0445	Other loci	DNA	19	1521	1521	Glutamyl-tRNA Synthetase	12
CHLAM0459	Peptide Synthesis	DNA	1	1110	1110	Peptide Chain Release Factor 2	12
CHLAM0461	Miscellaneous Enzymes/Conserved Proteins	DNA	20	990	990	phosphohydrolase	12
CHLAM0487	Miscellaneous Enzymes/Conserved Proteins	DNA	13	573	576	Methylase	12
CHLAM0536	DNA Replication	DNA	17	753	753	DNA Pol III Epsilon Chain	12
CHLAM0561	Type III Secretion Systems	DNA	16	672	672	Yop proteins translocation protein L	12
CHLAM0570	Other loci	DNA	22	1176	1176	Gen. Secretion Protein F	12
CHLAM0623	Specific Proteins	DNA	24	1299	1302	CHLPN 76kDa Homolog	12
CHLAM0633	Porphyrin	DNA	17	1017	1017	Porphobilinogen Synthase	12
CHLAM0714	Aerobic and ATP Biogenesis	DNA	26	1005	1005	Glycerol-3-P Dehydrogenase	12
CHLAM0734	Other loci	DNA	15	657	675	hypothetical protein	12
CHLAM0745	Porphyrin	DNA	17	1275	1275	protoporphyrinogen Oxidase	12
CHLAM0805	Other loci	DNA	16	1353	1353	hypothetical protein	12
CHLAM0825	Other loci	DNA	15	1284	1284	hypothetical protein	12
CHLAM0847	Type III Secretion Systems	DNA	13	519	519	hypothetical protein	12
CHLAM0852	Other loci	DNA	14	615	642	YhgN family	12
CHLAM0865	Other loci	DNA	23	990	990	hypothetical protein	12
CHLAM0897	Plasmid loci	DNA	17	1356	1356	putative helicase, DnaB family	12
CHLAM0899	Plasmid loci	DNA	13	795	795	conserved hypothetical virulence plasmid protein	12
BACT000004							11
BACT000036							11
BACT000052							11
CHLAM0005	Other loci	DNA	22	1092	1092	hypothetical protein	11
CHLAM0008	RNA Associated	DNA	14	900	903	Ribonuclease HII	11
CHLAM0013	Electron Transport Chain	DNA	15	1341	1341	Cytochrome Oxidase Subunit I	11
CHLAM0023	Peptide Synthesis	DNA	20	1080	1080	Peptide Chain Releasing Factor (RF-1)	11
CHLAM0024	Nucleotide Excision and Repair	DNA	13	873	873	N6-adenine-specific DNA methylase	11
CHLAM0040	Nucleotide Excision and Repair	DNA	13	1005	1005	Holliday Junction Helicase	11
CHLAM0041	Other loci	DNA	14	813	813	hypothetical protein	11
CHLAM0067	Transport Related Proteins	DNA	16	981	981	Solute Protein Binding Family	11
CHLAM0070	Transport Related Proteins	DNA	22	957	957	Integral Membrane Protein	11
CHLAM0074	Recombination	DNA	20	1098	1098	ABC superfamily ATPase	11
CHLAM0078	Folic Acid	DNA	15	864	864	Methylene Tetrahydrofolate Dehydrogenase	11
CHLAM0091	Type III Secretion Systems	DNA	14	1083	1083	Yop proteins translocation protein U	11
CHLAM0094	RNA Associated	DNA	12	726	726	tRNA Pseudouridine Synthase	11
CHLAM0109	Specific Proteins	DNA	18	789	789	CHLPS hypothetical protein	11
CHLAM0116	Other loci	DNA	19	396	399	hypothetical protein	11
CHLAM0117	Other loci	DNA	15	303	315	hypothetical protein	11
CHLAM0121	Pentose Phosphate Pathway	DNA	14	687	702	Ribulose-P Epimerase	11
CHLAM0138	Protein Folding, Assembly, Modification	DNA	16	948	948	Dipeptidase	11
CHLAM0156	Type III Secretion Systems	DNA	10	339	342	hypothetical protein	11
CHLAM0186	Pentose Phosphate Pathway	DNA	15	771	771	Glucose-6-P Dehyrogenase (DevB family)	11
CHLAM0217	Miscellaneous Enzymes/Conserved Proteins	DNA	18	705	705	PP-Loop Superfamily ATPase	11
CHLAM0227	Other loci	DNA	11	402	402	hypothetical protein	11
CHLAM0230	Transport Related Proteins	DNA	18	1248	1248	Neutral Amino Acid (Glutamate) Transporter	11
CHLAM0237	Fatty Acid and Phospholipid Metabolism	DNA	12	747	747	Oxoacyl (Carrier Protein) Reductase	11
CHLAM0244	Other loci	DNA	21	1185	1197	hypothetical protein	11
CHLAM0262	Other loci	DNA	18	771	771	hypothetical protein	11
CHLAM0269	Peptidoglycan	DNA	19	1452	1452	UDP-N-acetylmuramoylalanylglutamyl DAP Ligase	11
CHLAM0290	Signal Transduction	DNA	16	666	678	PTS IIA Protein + HTH DNA-Binding Domain	11
CHLAM0293	Fatty Acid and Phospholipid Metabolism	DNA	15	927	927	AcCoA Carboxylase/Transferase Beta	11
CHLAM0296	Other loci	DNA	14	468	468	hypothetical protein	11
CHLAM0308	Aerobic and ATP Biogenesis	DNA	20	1776	1776	ATP Synthase Subunit A	11
CHLAM0339	Other loci	DNA	22	1530	1530	hypothetical protein	11
CHLAM0345	Other loci	DNA	14	366	366	hypothetical protein	11
CHLAM0350	Other loci	DNA	17	1701	1701	hypothetical protein	11
CHLAM0364	Aspartate Amino Acid	DNA	15	762	762	Dihydrodipicolinate Reductase	11
CHLAM0368	Aromatic Amino Acids	DNA	14	1074	1074	Chorismate Synthase	11
CHLAM0386	Miscellaneous Enzymes/Conserved Proteins	DNA	15	870	870	predicted metal dependent hydrolase	11
CHLAM0394	RNA Associated	DNA	19	1179	1179	HTH Transcriptional Repressor	11
CHLAM0433	Other loci	DNA	16	672	672	hypothetical protein	11
CHLAM0471	Other loci	DNA	16	603	603	hypothetical protein	11
CHLAM0473	Type III Secretion Systems	DNA	6	315	315	hypothetical protein	11
CHLAM0476	Other loci	DNA	17	966	966	hypothetical protein	11
CHLAM0477	Other loci	DNA	15	513	513	Methylated-DNA protein - cysteine methyltransferase	11
CHLAM0481	Other loci	DNA	15	732	732	hypothetical protein	11
CHLAM0482	Other loci	DNA	15	654	654	hypothetical protein	11
CHLAM0485	Porphyrin	DNA	17	945	945	Ferrochetalase	11
CHLAM0497	DNA Replication	DNA	21	1419	1419	Replicative DNA Helicase	11
CHLAM0530	RNA Associated	DNA	15	951	951	Methionyl tRNA Formyltransferase	11
CHLAM0554	Transport Related Proteins	DNA	18	1236	1236	Amino Acid (Branched) Transport	11
CHLAM0568	Other loci	DNA	16	456	459	hypothetical protein	11
CHLAM0581	Other loci	DNA	21	1908	1908	Threonyl tRNA Synthetase	11
CHLAM0583	Specific Proteins	DNA	15	792	792	CHLTR Plasmid Paralog	11
CHLAM0591	TCA Cycle	DNA	16	699	699	Succinate Dehydrogenase	11
CHLAM0593	TCA Cycle	DNA	11	564	570	Succinate Dehydrogenase	11
CHLAM0601	Pathogenesis Associated Proteins	DNA	14	603	603	Invasin repeat family phosphatase	11
CHLAM0608	Nucleotide Excision and Repair	DNA	20	1905	1905	DNA Helicase	11
CHLAM0628	Biotin, Lipoate and Ubiquinone	DNA	18	876	876	Geranylgeranyl pyrophosphate synthase	11
CHLAM0650	Recombination	DNA	13	1059	1059	hypothetical protein	11
CHLAM0671	Other loci	DNA	20	849	852	hypothetical protein	11
CHLAM0676	Other loci	DNA	18	522	522	hypothetical protein	11
CHLAM0685	Transport Related Proteins	DNA	16	768	768	ABC Transporter ATPase	11
CHLAM0687	Miscellaneous Enzymes/Conserved Proteins	DNA	16	1206	1206	NifS-related enzyme	11
CHLAM0709	Cell Division	DNA	20	1101	1101	Rod Shape Protein-Sugar Kinase	11
CHLAM0747	Porphyrin	DNA	17	1011	1011	Uroporphyrinogen Decarboxylase	11
CHLAM0759	Peptidoglycan	DNA	12	732	738	Muramidase (invasin repeat family)	11
CHLAM0774	Phosphorous and Sulphur	DNA	17	1026	1029	Sulfite Synthesis/biphosphate phosphatase	11
CHLAM0775	Fatty Acid and Phospholipid Metabolism	DNA	15	762	762	snGlycerol 3-P Acyltransferase	11
CHLAM0797	Fatty Acid and Phospholipid Metabolism	DNA	8	609	609	CDP-diacylglycerol--glycerol-3-phosphate 3-phosphatidyltransferase	11
CHLAM0804	Miscellaneous Enzymes/Conserved Proteins	DNA	17	867	870	Predicted Kinase	11
CHLAM0821	TCA Cycle	DNA	16	1161	1161	Succinyl-CoA Synthetase, Beta	11
CHLAM0822	TCA Cycle	DNA	17	876	876	Succinyl-CoA Synthetase, Alpha	11
CHLAM0831	Peptidoglycan	DNA	12	876	876	UDP-N-Acetylenolpyruvoylglucosamine Reductase	11
CHLAM0850	Other loci	DNA	13	1218	1218	hypothetical protein	11
CHLAM0892	Other loci	DNA	14	288	288	hypothetical protein	11
CHLAM0896	Plasmid loci	DNA	18	993	993	putative virulence plasmid integrase	11
BACT000032							10
BACT000060							10
CHLAM0004	Amino Acyl tRNA Synthesis	DNA	19	1467	1467	Glu-tRNA Gln Amidotransferase (B Subunit)	10
CHLAM0010	Fatty Acid and Phospholipid Metabolism	DNA	17	1368	1368	Acyltransferase	10
CHLAM0012	Other loci	DNA	15	795	795	hypothetical protein	10
CHLAM0016	Other loci	DNA	18	729	729	hypothetical protein	10
CHLAM0035	Miscellaneous Enzymes/Conserved Proteins	DNA	13	774	774	Biotin Protein Ligase	10
CHLAM0037	Other loci	DNA	8	207	369	hypothetical protein	10
CHLAM0060	Other loci	DNA	17	1818	1818	Flagellar Secretion Protein	10
CHLAM0069	Transport Related Proteins	DNA	15	1356	1356	Integral Membrane Protein	10
CHLAM0071	Other loci	DNA	17	1140	1140	hypothetical protein	10
CHLAM0083	Other loci	DNA	11	483	483	hypothetical protein	10
CHLAM0104	Fatty Acid and Phospholipid Metabolism	DNA	12	897	897	Enoyl-Acyl-Carrier Protein Reductase	10
CHLAM0108	Other loci	DNA	17	756	756	ACR family	10
CHLAM0127	Pathogenesis Associated Proteins	DNA	14	852	852	predicted polysaccharide hydrolase-invasin repeat family	10
CHLAM0136	Fatty Acid and Phospholipid Metabolism	DNA	13	720	720	predicted Lysophospholipase esterase	10
CHLAM0137	Miscellaneous Enzymes/Conserved Proteins	DNA	14	846	846	SuA5 Superfamily-related Protein	10
CHLAM0177	Protein Folding, Assembly, Modification	DNA	9	717	717	possible Disulfide Bond Chaperone	10
CHLAM0182	Other loci	DNA	12	765	765	CMP-2-keto-3-deoxyoctulosonic acid synthetase	10
CHLAM0211	Other loci	DNA	12	570	570	hypothetical protein	10
CHLAM0215	Glycolysis, Gluconeogensis, Glycogen	DNA	13	1047	1047	Predicted 1,6-Fructose biphosphate aldolase (dehydrin family)	10
CHLAM0220	Biotin, Lipoate and Ubiquinone	DNA	14	579	579	Phenylacrylate Decarboxylase	10
CHLAM0243	Other loci	DNA	15	1065	1065	UDP-3-O-[3-hydroxymyristoyl] glucosamine N-acyltransferase	10
CHLAM0272	Peptidoglycan	DNA	16	903	903	PBP2B Family methyltransferase	10
CHLAM0291	Signal Transduction	DNA	13	477	477	PTS IIA Protein	10
CHLAM0309	Other loci	DNA	14	801	801	hypothetical protein	10
CHLAM0334	DNA Replication	DNA	14	1401	1401	DNA Pol III Gamma and Tau	10
CHLAM0359	Other loci	DNA	15	591	591	hypothetical protein	10
CHLAM0384	Other loci	DNA	16	1620	1620	hypothetical protein	10
CHLAM0391	Other loci	DNA	14	1008	1008	hypothetical protein	10
CHLAM0395	Protein Folding, Assembly, Modification	DNA	14	573	573	HSP-70 Cofactor	10
CHLAM0417	Transport Related Proteins	DNA	17	882	882	Metal Transport Protein	10
CHLAM0418	Signal Transduction	DNA	16	1008	1008	GTP Binding Protein	10
CHLAM0421	Other loci	DNA	12	702	702	hypothetical protein	10
CHLAM0432	Serine Amino Acid	DNA	13	1494	1494	Serine Hydroxymethyltransferase	10
CHLAM0447	Nucleotide Excision and Repair	DNA	15	1755	1755	ssDNA Exonuclease	10
CHLAM0452	Pyrimidine Metabolism	DNA	17	651	651	CMP Kinase	10
CHLAM0470	Other loci	DNA	8	732	732	hypothetical protein	10
CHLAM0474	Other loci	DNA	14	930	930	hypothetical protein	10
CHLAM0479	Transport Related Proteins	DNA	19	1479	1479	Oligopeptide Permease	10
CHLAM0484	Other loci	DNA	13	999	999	hypothetical protein	10
CHLAM0492	Miscellaneous Enzymes/Conserved Proteins	DNA	17	609	609	predicted phosphatase/kinase	10
CHLAM0494	Protein Folding, Assembly, Modification	DNA	16	996	996	Protease	10
CHLAM0505	Glycolysis, Gluconeogensis, Glycogen	DNA	14	1005	1005	Glyceraldehyde-3-P Dehydrogenase	10
CHLAM0540	RNA Associated	DNA	10	456	456	rRNA Methylase (SpoU family)	10
CHLAM0541	Protein Folding, Assembly, Modification	DNA	14	732	732	FKBP-type peptidyl-prolyl cis-trans isomerase	10
CHLAM0547	Other loci	DNA	15	957	957	hypothetical protein	10
CHLAM0566	Other loci	DNA	17	993	993	hypothetical protein	10
CHLAM0603	Pathogenesis Associated Proteins	DNA	13	588	588	Thio-specific Antioxidant (TSA) Peroxidase	10
CHLAM0613	Folic Acid	DNA	10	1353	1353	Dihydropteroate Synthase	10
CHLAM0625	Nucleotide Excision and Repair	DNA	17	867	867	Endonuclease IV	10
CHLAM0627	Other loci	DNA	14	984	984	hypothetical protein	10
CHLAM0629	Peptidoglycan	DNA	10	618	618	UDP-GlcNAc Pyrophosphorylase	10
CHLAM0630	RNA Associated	DNA	16	684	684	HTH Transcriptional Regulatory Protein and Receiver Domain	10
CHLAM0644	Miscellaneous Enzymes/Conserved Proteins	DNA	16	1005	1005	predicted oxidoreductase	10
CHLAM0670	Other loci	DNA	15	507	507	hypothetical protein	10
CHLAM0689	Transport Related Proteins	DNA	24	831	831	ABC Transport ATPase	10
CHLAM0710	Glycolysis, Gluconeogensis, Glycogen	DNA	25	1800	1800	Phosphoenolpyruvate Carboxykinase	10
CHLAM0719	Aerobic and ATP Biogenesis	DNA	18	1005	1005	Flagellar M-Ring Protein	10
CHLAM0720	Miscellaneous Enzymes/Conserved Proteins	DNA	17	783	783	NifU-related protein	10
CHLAM0724	Other loci	DNA	16	525	525	hypothetical protein	10
CHLAM0725	Biotin, Lipoate and Ubiquinone	DNA	15	555	558	Biotin Synthetase	10
CHLAM0726	Cell Division	DNA	16	1140	1140	Rod Shape Protein	10
CHLAM0798	Glycolysis, Gluconeogensis, Glycogen	DNA	14	1425	1425	Glycogen Synthase	10
CHLAM0800	Peptide Synthesis	DNA	14	540	540	Peptidyl tRNA Hydrolase	10
CHLAM0811	Fatty Acid and Phospholipid Metabolism	DNA	14	966	966	FA/Phospholipid Synthesis Protein	10
CHLAM0828	Other loci	DNA	10	1041	1041	Ribonucleoside Reductase, Small Chain	10
CHLAM0839	Other loci	DNA	17	1065	1065	hypothetical protein	10
CHLAM0856	Transport Related Proteins	DNA	16	1701	1704	Sulfate Transporter	10
CHLAM0859	Protein Folding, Assembly, Modification	DNA	11	924	924	Metalloprotease	10
BACT000018							9
BACT000061							9
CHLAM0018	Other loci	DNA	14	474	474	hypothetical protein	9
CHLAM0029	RNA Associated	DNA	17	654	654	Ribonuclease HII	9
CHLAM0043	Type III Secretion Systems	DNA	15	504	504	hypothetical protein	9
CHLAM0047	Other loci	DNA	15	945	945	hypothetical protein	9
CHLAM0055	TCA Cycle	DNA	19	1095	1101	Dihydrolipoamide Succinyltransferase	9
CHLAM0056	Other loci	DNA	10	732	732	hypothetical protein	9
CHLAM0066	Other loci	DNA	10	477	477	hypothetical protein	9
CHLAM0093	Riboflavin	DNA	12	906	906	Riboflavin kinase/FAD Synthase	9
CHLAM0118	Other loci	DNA	16	504	504	hypothetical protein	9
CHLAM0122	Peptide Synthesis	DNA	15	558	558	Elongation Factor P	9
CHLAM0128	Purine Metabolism	DNA	14	738	738	adenylate kinase	9
CHLAM0130	Transport Related Proteins	DNA	12	702	702	ABC Amino Acid Transporter ATPase	9
CHLAM0201	Transport Related Proteins	DNA	19	834	834	Oligopeptide Transport ATPase	9
CHLAM0213	Pentose Phosphate Pathway	DNA	12	729	729	Ribose-5-P Isomerase A	9
CHLAM0225	Other loci	DNA	10	369	369	hypothetical protein	9
CHLAM0238	Fatty Acid and Phospholipid Metabolism	DNA	18	927	927	Malonyl CoA-Acyl Carrier Transacylase	9
CHLAM0246	Pyruvate Dehydrogenase	DNA	15	987	987	Pyruvate Dehydrogenase Beta	9
CHLAM0254	Other loci	DNA	15	771	771	hypothetical protein	9
CHLAM0265	Fatty Acid and Phospholipid Metabolism	DNA	22	975	975	AcCoA Carboxylase/Transferase Alpha	9
CHLAM0294	Pathogenesis Associated Proteins	DNA	12	621	621	Superoxide Dismutase (Mn)	9
CHLAM0297	RNA Associated	DNA	13	696	696	Ribonuclease III	9
CHLAM0307	Aerobic and ATP Biogenesis	DNA	15	1317	1317	ATP Synthase Subunit B	9
CHLAM0343	Protein Folding, Assembly, Modification	DNA	9	633	633	O-Sialoglycoprotein Endopeptidase family	9
CHLAM0349	Other loci	DNA	12	591	591	Maf-type protein	9
CHLAM0366	Aromatic Amino Acids	DNA	14	1323	1323	Phosphoshikimate 1-carboxyl vinyltransferase	9
CHLAM0376	TCA Cycle	DNA	14	981	981	Malate Dehydrogenase	9
CHLAM0398	Other loci	DNA	15	765	765	hypothetical protein	9
CHLAM0399	Miscellaneous Enzymes/Conserved Proteins	DNA	18	987	987	GutQ/KpsF Family Sugar-P Isomerase	9
CHLAM0401	Transport Related Proteins	DNA	17	1239	1239	Glutamate Symport	9
CHLAM0410	RNA Associated	DNA	15	1278	1278	PolyA Polymerase	9
CHLAM0411	Other loci	DNA	18	1824	1824	Lipid A Disaccharide Synthase	9
CHLAM0430	Aspartate Amino Acid	DNA	15	828	828	Diaminopimelate Epimerase	9
CHLAM0462	Miscellaneous Enzymes/Conserved Proteins	DNA	14	660	660	Sugar Nucleotide Phosphorylase	9
CHLAM0488	Other loci	DNA	12	735	735	hypothetical protein	9
CHLAM0500	Both Purine and Pyrimidine Metabolism	DNA	11	426	426	Nucleoside-2-P Kinase	9
CHLAM0501	Nucleotide Excision and Repair	DNA	11	603	603	Holliday Junction Helicase	9
CHLAM0538	Other loci	DNA	13	717	717	hypothetical protein	9
CHLAM0544	Transport Related Proteins	DNA	14	1371	1371	Hexosphosphate Transport	9
CHLAM0546	Other loci	DNA	16	870	870	predicted OMP	9
CHLAM0551	Peptidoglycan	DNA	15	1032	1314	D-Ala-D-Ala Carboxypeptidase	9
CHLAM0556	Other loci	DNA	14	480	480	hypothetical protein	9
CHLAM0560	Other loci	DNA	11	837	837	hypothetical protein	9
CHLAM0562	Type III Secretion Systems	DNA	12	921	921	Yop proteins translocation protein R	9
CHLAM0564	Type III Secretion Systems	DNA	13	870	870	Yop proteins translocation protein T	9
CHLAM0594	Miscellaneous Enzymes/Conserved Proteins	DNA	11	792	792	PHP superfamily hydrolase	9
CHLAM0610	Other loci	DNA	14	696	696	hypothetical protein	9
CHLAM0615	RNA Associated	DNA	17	1716	1716	RNA Polymerase Sigma-66	9
CHLAM0618	Type III Secretion Systems	DNA	23	801	801	hypothetical protein	9
CHLAM0637	Aromatic Amino Acids	DNA	11	1203	1203	Aromatic AA Aminotransferase	9
CHLAM0642	Other loci	DNA	13	816	816	hypothetical protein	9
CHLAM0654	Other loci	DNA	17	489	489	hypothetical protein	9
CHLAM0655	Other loci	DNA	13	810	810	KDO Synthetase	9
CHLAM0658	RNA Associated	DNA	15	1005	1008	Pseudouridine Synthase	9
CHLAM0663	Type III Secretion Systems	DNA	16	402	402	hypothetical protein	9
CHLAM0688	Cell Division	DNA	15	846	846	Chromosome Partitioning Protein	9
CHLAM0690	Transport Related Proteins	DNA	19	966	966	ABC Transport ATPase	9
CHLAM0699	Fatty Acid and Phospholipid Metabolism	DNA	13	906	906	Phosphatidylserine Decarboxylase	9
CHLAM0713	Membrane Proteins, Lipoproteins, Porins	DNA	17	1023	1023	Outer Membrane Protein Analog	9
CHLAM0746	Porphyrin	DNA	17	1374	1374	Coproporphyrinogen III Oxidase	9
CHLAM0764	Other loci	DNA	14	807	807	hypothetical protein	9
CHLAM0770	Fatty Acid and Phospholipid Metabolism	DNA	19	1257	1257	Acyl Carrier Protein Synthase	9
CHLAM0777	Biotin, Lipoate and Ubiquinone	DNA	12	1134	1134	8-amino-7-oxononanoate synthase	9
CHLAM0799	Protein Folding, Assembly, Modification	DNA	9	558	558	General Stress Protein	9
CHLAM0807	Fatty Acid and Phospholipid Metabolism	DNA	14	996	1002	Glycerol-3-P Acyltransferase	9
CHLAM0808	Cell Division	DNA	20	1539	1539	Axial Filament Protein	9
CHLAM0838	Other loci	DNA	12	1101	1101	hypothetical protein	9
CHLAM0563	Type III Secretion Systems	DNA	9	285	285	Yop proteins translocation protein S	9
BACT000011							8
BACT000035							8
BACT000039							8
BACT000044							8
BACT000046							8
BACT000048							8
BACT000051							8
CHLAM0038	Other loci	DNA	9	345	351	hypothetical protein	8
CHLAM0039	Pyrimidine Metabolism	DNA	11	573	573	Deoxycytidine triphosphate deaminase family protein	8
CHLAM0048	Miscellaneous Enzymes/Conserved Proteins	DNA	15	714	714	SAM-dependent methyltransferase	8
CHLAM0068	Transport Related Proteins	DNA	9	780	780	rRNA methylase	8
CHLAM0079	Other loci	DNA	11	444	444	hypothetical protein	8
CHLAM0134	Other loci	DNA	12	414	414	hypothetical protein	8
CHLAM0173	Other loci	DNA	8	273	273	hypothetical protein	8
CHLAM0194	Transport Related Proteins	DNA	17	1413	1413	Mg++ Transporter (CBS Domain)	8
CHLAM0203	Other loci	DNA	14	756	756	hypothetical protein	8
CHLAM0212	Other loci	DNA	10	444	447	hypothetical protein	8
CHLAM0219	Other loci	DNA	14	909	909	4-hydroxybenzoate octaphenyltransferase	8
CHLAM0257	Other loci	DNA	14	1215	1215	hypothetical protein	8
CHLAM0259	Signal Transduction	DNA	12	747	747	PP2C phosphatase family	8
CHLAM0268	Peptidoglycan	DNA	10	780	780	N-Acetylmuramoyl Alanine Amidase	8
CHLAM0275	DNA Replication	DNA	14	1368	1368	Replication Initiation Factor	8
CHLAM0277	Other loci	DNA	15	660	660	hypothetical protein	8
CHLAM0292	Pyrimidine Metabolism	DNA	9	438	438	dUTP Nucleotidohydrolase	8
CHLAM0300	Other loci	DNA	8	342	348	hypothetical protein	8
CHLAM0310	Aerobic and ATP Biogenesis	DNA	14	627	627	ATP Synthase Subunit E	8
CHLAM0311	Other loci	DNA	15	711	711	hypothetical protein	8
CHLAM0327	Aromatic Amino Acids	DNA	14	627	627	Phosphoribosylanthranilate Isomerase	8
CHLAM0328	Glycolysis, Gluconeogensis, Glycogen	DNA	16	825	825	Triosephosphate Isomerase	8
CHLAM0352	Other loci	DNA	11	306	306	hypothetical protein	8
CHLAM0357	Other loci	DNA	10	333	333	hypothetical protein	8
CHLAM0371	Other loci	DNA	10	786	786	hypothetical protein	8
CHLAM0380	Miscellaneous Enzymes/Conserved Proteins	DNA	9	801	801	predicted metal dependent hydrolase (histidinic triad)	8
CHLAM0382	Aromatic Amino Acids	DNA	9	837	837	phospho-2-dehydro-3-deoxyheptonate aldolase	8
CHLAM0415	Transport Related Proteins	DNA	13	831	831	Solute-binding protein	8
CHLAM0416	Transport Related Proteins	DNA	8	711	711	ABC Transporter ATPase	8
CHLAM0423	Miscellaneous Enzymes/Conserved Proteins	DNA	13	1110	1110	CBS Domain protein	8
CHLAM0427	Other loci	DNA	9	822	822	hypothetical protein	8
CHLAM0450	Other loci	DNA	11	762	762	YaeS family	8
CHLAM0451	Fatty Acid and Phospholipid Metabolism	DNA	15	918	918	Phosphatidate Cytidylytransferase	8
CHLAM0457	Other loci	DNA	13	717	717	YebC family	8
CHLAM0464	Miscellaneous Enzymes/Conserved Proteins	DNA	10	675	675	Phosphoglycolate Phosphatase	8
CHLAM0467	Signal Transduction	DNA	13	1059	1059	2-component regulatory system-sensor histidine kinase	8
CHLAM0468	RNA Associated	DNA	11	1161	1161	2-component regulatory system-ATPase	8
CHLAM0472	Other loci	DNA	13	795	795	hypothetical protein	8
CHLAM0491	RNA Associated	DNA	18	1395	1395	Transcription Termination Factor	8
CHLAM0548	Other loci	DNA	10	585	585	hypothetical protein	8
CHLAM0602	Other loci	DNA	12	393	393	hypothetical protein	8
CHLAM0605	Other loci	DNA	12	1227	1230	hypothetical protein	8
CHLAM0609	RNA Associated	DNA	19	1311	1311	RNA Polymerase Sigma-54	8
CHLAM0635	Other loci	DNA	11	435	435	hypothetical protein	8
CHLAM0649	Folic Acid	DNA	10	537	537	Formyltetrahydrofolate synthetase	8
CHLAM0668	Other loci	DNA	15	672	672	hypothetical protein	8
CHLAM0697	Nucleotide Excision and Repair	DNA	10	636	636	Endonuclease III	8
CHLAM0722	Glycolysis, Gluconeogensis, Glycogen	DNA	12	681	681	Phosphoglycerate Mutase	8
CHLAM0754	Miscellaneous Enzymes/Conserved Proteins	DNA	9	873	873	phosphohydrolase	8
CHLAM0760	Cell Division	DNA	13	1158	1158	Cell Division Protein FtsW	8
CHLAM0761	Peptidoglycan	DNA	13	1059	1059	Peptidoglycan Transferase	8
CHLAM0765	RNA Associated	DNA	8	333	333	Sigma Regulatory Factor	8
CHLAM0784	RNA Associated	DNA	12	363	363	Ribonuclease P Protein Component	8
CHLAM0788	Other loci	DNA	10	501	501	leader (60) peptide-periplasmic	8
CHLAM0833	Peptide Synthesis	DNA	10	528	561	Initiation Factor 3	8
CHLAM0846	Other loci	DNA	15	705	705	hypothetical protein	8
CHLAM0848	Other loci	DNA	11	504	507	hypothetical protein	8
CHLAM0881	Other loci	DNA	9	288	288	hypothetical protein	8
BACT000005							7
BACT000012							7
BACT000014							7
BACT000016							7
BACT000017							7
BACT000043							7
CHLAM0001	Other loci	DNA	10	270	273	hypothetical protein	7
CHLAM0021	Other loci	DNA	14	744	744	hypothetical protein	7
CHLAM0053	Type III Secretion Systems	DNA	11	447	447	hypothetical protein	7
CHLAM0076	Miscellaneous Enzymes/Conserved Proteins	DNA	11	456	456	Small Protein B	7
CHLAM0077	Other loci	DNA	15	951	951	hypothetical protein	7
CHLAM0102	Other loci	DNA	8	462	462	hypothetical protein	7
CHLAM0110	Protein Folding, Assembly, Modification	DNA	13	1635	1635	HSP-60	7
CHLAM0111	Protein Folding, Assembly, Modification	DNA	10	309	309	10KDa Chaperonin	7
CHLAM0129	Transport Related Proteins	DNA	10	645	645	ABC Amino Acid Transporter Permease	7
CHLAM0132	Other loci	DNA	12	1278	1278	hypothetical protein	7
CHLAM0162	Other loci	DNA	5	240	249	hypothetical protein	7
CHLAM0168	Other loci	DNA	7	303	303	hypothetical protein	7
CHLAM0187	DNA Replication	DNA	12	873	873	DNA Pol III Gamma and Tau	7
CHLAM0202	Transport Related Proteins	DNA	13	744	744	Oligopeptide Transport ATPase	7
CHLAM0224	Other loci	DNA	12	444	444	hypothetical protein	7
CHLAM0240	Recombination	DNA	8	603	603	Recombination Protein	7
CHLAM0255	Other loci	DNA	7	384	384	hypothetical protein	7
CHLAM0256	Miscellaneous Enzymes/Conserved Proteins	DNA	14	1245	1245	Hypothetical protein containing CBS domains	7
CHLAM0261	DNA Replication	DNA	8	699	699	DNA Pol III Epsilon Chain	7
CHLAM0273	Other loci	DNA	13	567	567	hypothetical protein	7
CHLAM0280	Aerobic and ATP Biogenesis	DNA	11	642	642	NADH (Ubiquinone) Reductase 4	7
CHLAM0281	Aerobic and ATP Biogenesis	DNA	10	735	735	NADH (Ubiquinone) Reductase 5	7
CHLAM0285	Pyruvate Dehydrogenase	DNA	12	720	720	Lipoate Protein Ligase	7
CHLAM0306	Aerobic and ATP Biogenesis	DNA	11	612	615	ATP Synthase Subunit D	7
CHLAM0337	Signal Transduction	DNA	10	330	330	PTS Phosphocarrier Protein Hpr	7
CHLAM0338	Other loci	DNA	11	462	462	hypothetical protein	7
CHLAM0369	Aromatic Amino Acids	DNA	8	1122	1122	Dehyroquinate Synthase	7
CHLAM0383	Type III Secretion Systems	DNA	11	732	732	hypothetical protein	7
CHLAM0385	Miscellaneous Enzymes/Conserved Proteins	DNA	6	336	336	Hit Family Hydrolase	7
CHLAM0405	Riboflavin	DNA	9	600	600	Riboflavin Synthase	7
CHLAM0408	Other loci	DNA	13	504	504	Lipoprotein Signal Peptidase	7
CHLAM0428	Biotin, Lipoate and Ubiquinone	DNA	12	690	690	Ubiquinone Methyltransferase	7
CHLAM0446	Specific Proteins	DNA	7	546	552	CHLPS Euo Protein	7
CHLAM0453	Fatty Acid and Phospholipid Metabolism	DNA	9	651	651	Glycerol-3-P Acyltransferase	7
CHLAM0469	Other loci	DNA	10	537	537	hypothetical protein	7
CHLAM0490	Other loci	DNA	8	252	252	hypothetical protein	7
CHLAM0495	Aerobic and ATP Biogenesis	DNA	14	1614	1623	ADP/ATP Translocase	7
CHLAM0550	Other loci	DNA	10	426	426	hypothetical protein	7
CHLAM0576	Type III Secretion Systems	DNA	12	699	699	Low Calcium Response Protein H	7
CHLAM0597	Transport Related Proteins	DNA	8	408	408	Biopolymer Transport Protein	7
CHLAM0612	Folic Acid	DNA	9	480	480	Dihydrofolate Reductase	7
CHLAM0702	Other loci	DNA	10	528	528	hypothetical protein	7
CHLAM0718	Other loci	DNA	9	525	525	hypothetical protein	7
CHLAM0728	Other loci	DNA	10	747	747	hypothetical protein	7
CHLAM0729	Other loci	DNA	20	1287	1287	Seryl tRNA Synthetase	7
CHLAM0732	Riboflavin	DNA	9	474	474	Ribityllumazine Synthase	7
CHLAM0752	Peptide Synthesis	DNA	9	573	573	Elongation Factor P	7
CHLAM0757	Peptidoglycan	DNA	12	1011	1011	Muramoyl-Pentapeptide Transferase	7
CHLAM0758	Peptidoglycan	DNA	15	1251	1251	UDP-N-acetylmuramoylalanine-D-glutamate ligase	7
CHLAM0767	Miscellaneous Enzymes/Conserved Proteins	DNA	12	1053	1053	Fe-S cluster oxidoreduase	7
CHLAM0793	Other loci	DNA	3	270	270	hypothetical protein	7
CHLAM0809	Other loci	DNA	9	312	321	hypothetical protein	7
CHLAM0815	Glycolysis, Gluconeogensis, Glycogen	DNA	11	1377	1377	Phosphoglucomutase	7
CHLAM0840	Miscellaneous Enzymes/Conserved Proteins	DNA	6	966	966	PP-loop superfamily ATPase	7
CHLAM0844	Pyrimidine Metabolism	DNA	7	492	492	cytosine deaminase	7
CHLAM0853	Other loci	DNA	13	600	600	hypothetical protein	7
CHLAM0886	Other loci	DNA	5	165	165	hypothetical protein	7
CHLAM0893	Other loci	DNA	9	363	363	hypothetical protein	7
BACT000008							6
BACT000009							6
BACT000010							6
BACT000020							6
BACT000031							6
BACT000038							6
BACT000040							6
BACT000042							6
BACT000045							6
BACT000047							6
BACT000053							6
BACT000057							6
CHLAM0030	Purine Metabolism	DNA	10	618	618	GMP Kinase	6
CHLAM0100	Fatty Acid and Phospholipid Metabolism	DNA	7	360	360	Acyl-carrier Protein Synthase	6
CHLAM0123	Fatty Acid and Phospholipid Metabolism	DNA	9	495	495	Biotin Carboxyl Carrier Protein	6
CHLAM0152	Transport Related Proteins	DNA	6	678	678	ABC Transporter ATPase	6
CHLAM0188	Pyrimidine Metabolism	DNA	15	612	612	Thymidylate Kinase	6
CHLAM0191	Other loci	DNA	8	351	351	hypothetical protein	6
CHLAM0200	Transport Related Proteins	DNA	9	846	846	Oligopeptide Permease	6
CHLAM0218	Signal Transduction	DNA	10	852	852	SurE-like Acid Phosphatase	6
CHLAM0222	Specific Proteins	DNA	8	387	390	CHLTR hypothetical protein	6
CHLAM0239	Fatty Acid and Phospholipid Metabolism	DNA	13	984	984	Oxoacyl Carrier Protein Synthase III	6
CHLAM0274	Type III Secretion Systems	DNA	7	420	420	hypothetical protein	6
CHLAM0279	Aerobic and ATP Biogenesis	DNA	9	951	951	NADH (Ubiquinone) Oxidoreductase, Gamma	6
CHLAM0282	Serine Amino Acid	DNA	8	354	354	Glycine Cleavage System H Protein	6
CHLAM0304	Aerobic and ATP Biogenesis	DNA	7	426	426	ATP Synthase Subunit K	6
CHLAM0323	Peptide Synthesis	DNA	7	222	222	Initiation Factor IF-1	6
CHLAM0325	Other loci	DNA	6	447	447	hypothetical protein	6
CHLAM0346	Phosphorous and Sulphur	DNA	12	915	915	Sulphohydrolase/Glycosulfatase	6
CHLAM0367	Aromatic Amino Acids	DNA	9	555	555	Shikimate Kinase II	6
CHLAM0426	Miscellaneous Enzymes/Conserved Proteins	DNA	13	1110	1110	Fe-S oxidoreductase	6
CHLAM0466	Other loci	DNA	7	330	330	hypothetical protein	6
CHLAM0483	Other loci	DNA	9	366	366	hypothetical protein	6
CHLAM0489	Glycolysis, Gluconeogensis, Glycogen	DNA	15	1326	1326	Glucose-1-P Adenyltransferase	6
CHLAM0496	Fatty Acid and Phospholipid Metabolism	DNA	7	507	507	CDP-diacylglycerol--glycerol-3-phosphate 3-phosphatidyltransferase	6
CHLAM0503	Other loci	DNA	6	555	555	hypothetical protein	6
CHLAM0531	Other loci	DNA	11	843	843	Acyl-Carrier UDP-GlcNAc O-Acyltransferase	6
CHLAM0535	Fatty Acid and Phospholipid Metabolism	DNA	8	483	483	Acyl-CoA Thioester Hydrolase	6
CHLAM0537	Miscellaneous Enzymes/Conserved Proteins	DNA	9	474	474	ATPase or Kinase	6
CHLAM0549	RNA Associated	DNA	8	441	441	sigma regulatory factor-histidine kinase	6
CHLAM0552	Other loci	DNA	5	408	408	hypothetical protein	6
CHLAM0567	Other loci	DNA	10	525	525	hypothetical protein	6
CHLAM0600	Membrane Proteins, Lipoproteins, Porins	DNA	8	567	567	Peptidoglycan-Associated Lipoprotein	6
CHLAM0606	Other loci	DNA	9	630	630	hypothetical protein	6
CHLAM0611	Other loci	DNA	12	732	732	hypothetical protein	6
CHLAM0614	Folic Acid	DNA	8	375	375	Dihydroneopterin Aldolase	6
CHLAM0666	Type III Secretion Systems	DNA	8	252	252	hypothetical protein	6
CHLAM0691	Other loci	DNA	12	675	675	hypothetical protein	6
CHLAM0712	Other loci	DNA	16	1173	1173	hypothetical protein	6
CHLAM0723	RNA Associated	DNA	12	726	726	predicted pseudouridine synthase	6
CHLAM0737	Type III Secretion Systems	DNA	7	660	660	SET Domain protein	6
CHLAM0738	Miscellaneous Enzymes/Conserved Proteins	DNA	8	789	789	metal dependent hydrolase	6
CHLAM0743	Eukaryotic Type Chromatin Factors	DNA	6	378	378	Histone-Like Developmental Protein	6
CHLAM0763	Other loci	DNA	7	420	420	hypothetical protein	6
CHLAM0790	Other loci	DNA	6	495	495	hypothetical protein	6
CHLAM0795	Other loci	DNA	8	492	492	hypothetical protein	6
CHLAM0826	Fatty Acid and Phospholipid Metabolism	DNA	6	792	792	CDP-diacylglycerol-serine-O-phosphatidyltransferase	6
CHLAM0862	Type III Secretion Systems	DNA	7	597	597	Low Calcium Response Protein H	6
CHLAM0894	Other loci	DNA	7	189	189	hypothetical protein	6
BACT000006							5
BACT000021							5
BACT000034							5
BACT000049							5
BACT000062							5
BACT000063							5
CHLAM0031	Other loci	DNA	6	303	303	hypothetical protein	5
CHLAM0044	DNA Replication	DNA	8	474	474	SS DNA Binding Protein	5
CHLAM0059	Electron Transport Chain	DNA	7	276	276	Ferredoxin	5
CHLAM0095	Peptide Synthesis	DNA	5	372	372	Ribosome Binding Factor A	5
CHLAM0101	Other loci	DNA	6	294	462	hypothetical protein	5
CHLAM0103	Miscellaneous Enzymes/Conserved Proteins	DNA	16	897	897	HAD superfamily hydrolase/phosphatase	5
CHLAM0120	Other loci	DNA	5	198	276	hypothetical protein	5
CHLAM0164	Other loci	DNA	5	261	261	hypothetical protein	5
CHLAM0179	Other loci	DNA	10	513	513	hypothetical protein	5
CHLAM0184	Other loci	DNA	8	447	447	YqgF Family	5
CHLAM0232	Pathogenesis Associated Proteins	DNA	7	348	348	Inclusion Membrane Protein B	5
CHLAM0235	Signal Transduction	DNA	11	414	414	cAMP-Dependent Protein Kinase Regulatory Subunit	5
CHLAM0253	Other loci	DNA	10	648	648	hypothetical protein	5
CHLAM0260	Type III Secretion Systems	DNA	4	492	492	hypothetical protein	5
CHLAM0263	Other loci	DNA	9	591	591	hypothetical protein	5
CHLAM0276	Other loci	DNA	10	585	585	hypothetical protein	5
CHLAM0299	Porphyrin	DNA	9	726	726	Porphobilinogen Deaminase	5
CHLAM0303	Other loci	DNA	8	516	516	hypothetical protein	5
CHLAM0330	Other loci	DNA	8	273	273	hypothetical protein	5
CHLAM0363	Aspartate Amino Acid	DNA	10	1005	1005	Aspartate semialdehyde dehydrogenase	5
CHLAM0422	Miscellaneous Enzymes/Conserved Proteins	DNA	8	486	486	possible metalloenzyme	5
CHLAM0424	RNA Associated	DNA	5	351	351	Sigma Regulatory Factor	5
CHLAM0431	Protein Folding, Assembly, Modification	DNA	8	579	579	CLP Protease	5
CHLAM0449	Other loci	DNA	7	333	333	hypothetical protein	5
CHLAM0458	Miscellaneous Enzymes/Conserved Proteins	DNA	6	504	504	Amino Group Acetyl Transferase	5
CHLAM0460	Eukaryotic Type Chromatin Factors	DNA	6	261	261	SWIB (YM74) complex protein	5
CHLAM0465	Other loci	DNA	9	642	642	hypothetical protein	5
CHLAM0533	Other loci	DNA	14	861	861	UDP-3-O-Acyl GlcNAc Deacetylase	5
CHLAM0569	Other loci	DNA	7	330	330	predicted OMP	5
CHLAM0582	Cell Division	DNA	7	768	768	chromosome partitioning ATPase-CHLTR plasmid protein homolog GP5D	5
CHLAM0584	Type III Secretion Systems	DNA	6	552	552	hypothetical protein	5
CHLAM0587	Glycolysis, Gluconeogensis, Glycogen	DNA	14	1275	1275	Enolase	5
CHLAM0596	Transport Related Proteins	DNA	8	699	699	polysaccharide transporter	5
CHLAM0645	Other loci	DNA	5	297	297	hypothetical protein	5
CHLAM0653	Transport Related Proteins	DNA	8	720	720	ABC Transporter ATPase	5
CHLAM0716	Other loci	DNA	9	366	366	hypothetical protein	5
CHLAM0736	Fatty Acid and Phospholipid Metabolism	DNA	10	453	462	hypothetical protein	5
CHLAM0741	Other loci	DNA	7	345	345	hypothetical protein	5
CHLAM0769	Miscellaneous Enzymes/Conserved Proteins	DNA	5	360	360	iojap superfamily ortholog	5
CHLAM0771	Miscellaneous Enzymes/Conserved Proteins	DNA	7	453	453	hydrolase/phosphatase homolog	5
CHLAM0780	Protein Folding, Assembly, Modification	DNA	10	495	495	Thioredoxin Disulfide Isomerase	5
CHLAM0819	Transport Related Proteins	DNA	7	717	717	Transport Permease	5
CHLAM0832	Other loci	DNA	7	507	507	Transcription termination factor	5
CHLAM0849	Type III Secretion Systems	DNA	5	480	480	hypothetical protein	5
CHLAM0851	Protein Folding, Assembly, Modification	DNA	10	876	876	Methionine Aminopeptidase	5
CHLAM0878	Other loci	DNA	4	141	141	hypothetical protein	5
CHLAM0882	Other loci	DNA	6	192	192	hypothetical protein	5
CHLAM0885	Other loci	DNA	8	225	225	hypothetical protein	5
BACT000013							4
BACT000050							4
BACT000056							4
BACT000058							4
BACT000064							4
CHLAM0006	Other loci	DNA	10	570	747	hypothetical protein	4
CHLAM0088	Type III Secretion Systems	DNA	6	441	441	Secretion Chaperone	4
CHLAM0169	RNA Associated	DNA	5	285	285	Trp Operon Repressor	4
CHLAM0176	Protein Folding, Assembly, Modification	DNA	9	408	408	Disulfide bond Oxidoreductase	4
CHLAM0196	Other loci	DNA	5	321	321	hypothetical protein	4
CHLAM0271	Other loci	DNA	5	288	288	hypothetical protein	4
CHLAM0312	Electron Transport Chain	DNA	6	372	372	predicted ferredoxin	4
CHLAM0321	Other loci	DNA	5	249	249	Preprotein translocase subunit	4
CHLAM0353	Peptide Synthesis	DNA	7	546	546	Polypeptide Deformylase	4
CHLAM0406	Other loci	DNA	6	465	465	hypothetical protein	4
CHLAM0440	Other loci	DNA	3	339	339	hypothetical protein	4
CHLAM0499	Pyruvate Dehydrogenase	DNA	9	702	702	Lipoate Protein Ligase	4
CHLAM0539	Both Purine and Pyrimidine Metabolism	DNA	5	309	309	Thioredoxin	4
CHLAM0577	Other loci	DNA	4	360	360	hypothetical protein	4
CHLAM0607	Nucleotide Excision and Repair	DNA	7	690	690	Uracil DNA Glycosylase	4
CHLAM0631	Other loci	DNA	4	255	255	hypothetical protein	4
CHLAM0656	Type III Secretion Systems	DNA	4	294	294	hypothetical protein	4
CHLAM0657	Other loci	DNA	8	318	318	hypothetical protein	4
CHLAM0665	Type III Secretion Systems	DNA	4	252	252	hypothetical protein	4
CHLAM0706	Protein Folding, Assembly, Modification	DNA	6	612	612	CLP Protease	4
CHLAM0751	Purine Metabolism	DNA	5	870	870	AMP Nucleosidase	4
CHLAM0772	Phosphorous and Sulphur	DNA	8	630	630	Inorganic Pyrophosphatase	4
CHLAM0829	RNA Associated	DNA	6	564	564	putative rRNA Methylase	4
CHLAM0876	Other loci	DNA	4	153	153	hypothetical protein	4
CHLAM0884	Other loci	DNA	5	162	162	hypothetical protein	4
CHLAM0889	Other loci	DNA	9	240	240	hypothetical protein	4
BACT000007							3
BACT000015							3
BACT000019							3
CHLAM0002	Amino Acyl tRNA Synthesis	DNA	5	303	303	Glu-tRNA Gln Amidotransferase (C subunit)	3
CHLAM0080	Specific Proteins	DNA	4	294	294	hypothetical protein	3
CHLAM0236	Fatty Acid and Phospholipid Metabolism	DNA	5	234	234	Acyl Carrier Protein	3
CHLAM0242	Other loci	DNA	6	522	522	OmpH-Like Outer Membrane Protein	3
CHLAM0267	DNA Replication	DNA	3	303	303	Integration Host Factor Alpha	3
CHLAM0388	Other loci	DNA	6	348	348	hypothetical protein	3
CHLAM0407	Protein Folding, Assembly, Modification	DNA	4	375	375	DnaK Suppressor	3
CHLAM0444	Membrane Proteins, Lipoproteins, Porins	DNA	5	267	267	9kDa-Cysteine-Rich Lipoprotein	3
CHLAM0502	Nucleotide Excision and Repair	DNA	5	513	513	Crossover Junction Endonuclease	3
CHLAM0638	Other loci	DNA	1	768	768	hypothetical protein	3
CHLAM0647	Other loci	DNA	8	579	579	hypothetical protein	3
CHLAM0659	Other loci	DNA	3	237	237	hypothetical protein	3
CHLAM0789	Other loci	DNA	6	234	252	hypothetical protein	3
CHLAM0830	RNA Associated	DNA	6	585	585	putative rRNA methylase	3
CHLAM0883	Other loci	DNA	3	162	162	hypothetical protein	3
CHLAM0888	Other loci	DNA	1	192	192	hypothetical protein	3
CHLAM0900	Plasmid loci	DNA	6	309	309	conserved hypothetical virulence plasmid protein	3
BACT000065							2
CHLAM0009	RNA Associated	DNA	3	432	432	HTH Transcriptional Regulator	2
CHLAM0335	Other loci	DNA	2	291	291	hypothetical protein	2
CHLAM0377	Specific Proteins	DNA	2	141	141	hypothetical protein	2
CHLAM0532	Fatty Acid and Phospholipid Metabolism	DNA	4	462	462	Hydroxymyristoyl-(acyl carrier protein) dehydratase	2
CHLAM0667	Other loci	DNA	8	450	450	hypothetical protein	2
CHLAM0753	Other loci	DNA	2	225	225	hypothetical protein	2
CHLAM0814	Other loci	DNA	3	402	402	hypothetical protein	2
CHLAM0845	Other loci	DNA	5	279	279	hypothetical protein	2
CHLAM0880	Other loci	DNA	1	183	183	hypothetical protein	2
CHLAM0887	Other loci	DNA	2	150	150	hypothetical protein	2
CHLAM0890	Other loci	DNA	3	210	210	hypothetical protein	2
CHLAM0891	Other loci	DNA	2	180	180	hypothetical protein	2
CHLAM0061	RNA Associated	DNA	13	762	762	Sigma-28/WhiG Family	1
